# Supplementary material for: Integrating a newly developed BAC-based physical mapping resource for Lolium perenne with a genome-wide association study across a L. perenne European ecotype collection identifies genomic contexts associated with agriculturally important traits
Source: Ann Bot. 2019 Feb 2;123(6):977–92. doi: 10.1093/aob/mcy230 (PMC6589518; doi:10.1093/aob/mcy230)
Supplement: mcy230_suppl_Supplementary_Table_S1 [file mcy230_suppl_supplementary_table_s1.xlsx]

## Sheet: Supplementary Table S2
Supplementary Table S1. Map positions, marker sequences and SNP positions for markers assayed using KASP
Key:	Map and Position. IM = Lolium/Festuca interval map; -CN = Chromosome 1-7. _N = Lolium/Festuca introgression interval. Details of the introgression maps can be found in King et al., 2013; doi: 10.1038/hdy.2012.116.
	Sequence. The position of the SNP assayed is denoted using IUPAC codes
Map and position	Marker	Sequence
IM-C2_58	CL1017Contig4	TATGGGGTTTTAGGAGATATGCCTCAGAAAACCTTTGAATTTAAGCGAGTTCCTCGACTGGGCGAGCCCTTAGATATTGCACCTGAAGTCACGCTAATGGATATTTTTAAGCGAGTATTGAAGCTGCCTTCTGTATGTTCAAAGCGTTTCTTGACCACAAAGGTTGACAGGTGTGTGACAGGTCTTGTTGCACAACAGCAGACAGTTGGTCCTCTTCAACTTCCACTTGCTGATGTCGCGGTGATTGCACAAACATACACAGATCTGACAGGTGGTGCCTGCGCTATTGGAGAACAACCAATGAAGGGTTTGCTTAATCCCAAGGCCATGGCAAGGCTTGCTGGTAGGGGAGGCCTTGACCAATCTTGTTTGGGCTAAAGTTACATCGCTTTCTGATGT…
IM-C6_83.5	CL1035Contig2	CCTACCGTGGAGCCGAGAAGGAAAATAGGGCTGATTGGTTGAGCGTATACTTCTGTTTTGGGTCTCAAAAGAATGACCGACGCATTAGCCATGCTGTCCTTGTCCCGGAACCTGTAGACAATCTCAGAGGATAGATGCACCTGCACCAGCAATTCCAGACCATCCACCTCCCCAGGTTTTCCCCTTCATTGCTCCTCCATCGTCACCTGCTTCTTTCCTTCAATCAGGATCTGCATCTATTGTACAATCACCGATGGGGCCTCCATCATTTTCACCTCGCTCGCCAAATTCTCCATCACCCACAGGACCTCCATCCATCTTTGCTATTGGGCCATATGCACATGAGACACAGGTAGTCTCACCTCCAATCTTCTCTGCCTTCACTACTGAACCTTCAAC…
IM-C6_70	CL1036Contig1	ATTGGGTATTATTAGCTCAAGGACAAAAAGACAACAAAATCAAACGATCCAGGCCGCGACATTTCGTTTCAAGTTTTGGAGAAGTTCTCACTGGTTACCAAATTTGCCCGTGAGACAACATCAAGCCTCTTTCGTGAAAATCACAGTAGTGGCTCTCCTGCTTATGGGCGGCAAAAACAACAGCATGTTTTGGACGACAGAGCAAGTGATAAGTACAAAGATCAGCAATTAACGCCGGATAATGCTTCTTTGCCCACAGACTCAGTAGAGTCTGATGAGTTACTGCTAGTGTGGGGAAAAGAGAGGCAGCCCATTAAGTGTTGAAGAGTGGAGAGCTTTCTTAGATCCTGAAGGTAGAATTATGGATTCGAAGGCACTGAGGAAAAAGGTTTTCTATGG…
IM-C3_31.5	CL1041Contig1	AAGATTCATTGTTGTCAAGTTTTGTATTAGTAGTCTAAACTATTTTACCCCTTTTGTTCTACTTCTAGTTTCATACGCATTCCTGAACCATCAATGTGTCCAATCAACGACTGTCTCCTGACCAAGTCCCCCCGTTGTTGTTATCTCCAGACCAAGATTTCAGAGATCTCGTTATGAAGGTCCCTGATGGTTGCATATTTACCATCGTCTCTGATTCATGCCACAGTGGTGGCCTACTGGACCAGGCAAAGGAGCAGATAGGCAATAGCTATCAGACCCAGACCCAGTCCCGTGAACCCGAAGAACGATCTGAATCTGGCTCCGGCTTCCGGTCCTTTCTCAAAGAGACCGCTCGGGATGTGTTCGAGACTCATGTCCGCCATGGCAGAAGCCAGCATG…
IM-C3_17	CL1045Contig2	ATGGGAAGGCGCGCGCGGCGTGCCTGCTGGTGCTCTGGGCGCTGGTCGCCGCCGATCTGTTCGGCACGGGCCTCGCCCGCGCCTCCTCCCTGGCCGCGGCCGCGCTGGGGAAGGAGCAGCGCGAGTTCGACTACTTCGCGCTCGCGCTGCAGTGGCCGGGCACCATCTGCCCCTCCACCCGCTACTGCTGCGCCACCAACGGATGCTGCCGGCCAGAGCCGCTCCAGACGTTCACCATCCACGGGCTGTGGCCGGACTACGACGACGGGACCTGGCCGTCGTGCTGCCGCGAGACCAACTACGACGCCGACAAGATATTGTCTCTGAAGCCGGTGATGGACCTGTACTGGCCCTCCCTGTACTGCTCAACCTCTTCCACTTGCTTCAGTGGCAAGGGCC…
IM-C3_31.5	CL1077Contig1	ATGGGGGCGGCCGCGAGCCGAGATGCCTCGACCCGAAAGAGATAAGCCGCCACCGCCGCTGGCCGGAGCCAAATGGCGCTTCTATCGCCGCCCTGCCCTCCTCCCCTGCTCGCGCCAACTCGCCACCGCCTCGCCCCCCATCACCTTCTCGCTGTCCCGGAGACACCTAGCTCTCTCCTCTCTCTCCCCCAATACCACCACAGCCTCCTCCTCCCCGCCGCCAACGCCTGGCCGCCCCGCCGGCACCGCCGCCGTGGCGTAGCCGCCTCCGTTGGGCAGGAAGATGCTGGATTCACCGACACATCCATCACGTCCGTGGAAGAGGGAGCCACTGTGCCGCCGATTTCCTTCGATGCAGAGGCAGGGGCGGTCGCGGTTTCCGACGAGCCGGCGGACGCG…
IM-C7_83.75/86	CL1079Contig6	ATGGGGAAGAACTCGCGGGAGCCGAGGTATCGCGTGGAGTTCCACCCCGTCGATTCCCCCTACCACCCGGAGCATGGCCAGGAGTCTGAACCGATGACTATCCACGAGGGGAAACATTACACGTACTACCTACCAGTCGAGGAGACCAAGACCATGAAGTCGGTTGTCCCGCCAAACGCAACCAATGTGATAGTAGAGAGCGAGCGGAAAGTTAAGCCAAAGGAGCCGGATGAGCTGCTGGAGATCCTCAAAGATCAGTGCTTTTACAGGCACGAAGGTTGGTGGTCTTATGAATTCTGCTATTATGGGAAAATCCGGCAGGTTCATGTGGAGGGTGAGAAGGTTATTCAAGAGTATGTTCTAGGTGAATTTGATGCTGATGCAACCGATGCTTACCAT…
IM-C5_91/80.5	CL1080Contig1	ATGGCTGCAGATGTTTGGTCCTCGGCATCCTCCACCACAAATGATGGGTAGATTCGACCCAAATTTTGATATGCCTGACTTGAGCGACCCCAGAGCAAGATCAATGTTATACCATGGAAGGCAGGGCCCACGTTATCCTCCCCAAGGTTTCGATCCTAGCAATATGAGAATGGATAATAGGTGGCAGCGGTTCAGATCTAGGTACATGTCCACTGAAGAAATTGAGAACATAGCAAGGATACAGAAAGCAGCCACTCAGATCACTGATCCATATATTGATGATTACTATCATCAAGCTTGTCTGGCTCCAAAATCAGCGAGAGCACAACTGAGGCACCACTTCTGTCCAACTTTGATCAGAGATCCATCTTCTCGTGCACGAAGTAAGGATGAGCCACA…
IM-C7_95	CL1084Contig3	GGGCACACATTGAGAGTGGTGGATTCAATATTTCTCCACTAAAAATCCCATAATGGGAGAGTCCGAACACAAGTACAACATCTTATGCAGATTGATTTGAGGGGGTGGGGGGGTTGGGCTACTTACCTTCATTTCAGCAGCATTGCCTCCTTCATATGTTGAACAGTGTTGCTGGGCTCAGGGAATGGTTTTCACAAAGTGATGAAAGTCAAATACTCCCTAGAATTCCTGTAATGGATAATATGGCCCTATCAGTTTCTTCTAAGAAAGGCACAAAAGTGCAGGATAATACTGTGCAAACCAGCCTTCCAGTGGATCAAAGTAGACATTCCACCAAGCTCGAGGAGGAATCTGATGAAGATGACGATGAAGATTTTCAGTTACCTGAATCTGAGCAAG…
IM-C3_17	CL111Contig3	ATGGGGTGTGTATGTAGTTGACACGGCGACGGATCCGAGGGCACCTGCAATGCACAAGGTTGTCCAGGCTGAGGACATCGCTGAGAAGACTGGGCTTGGGTTCCCTCACACATCCCATTGCCTTGCAACTGGCGACATTATGATTTCTTGCCTGGGAGACAAGGAGGGAAATGCTGCTGGAAATGGCTTTCTGCTGTTGGATTCAGAATTTAACGTCAAAGGACGTTGGGAGAAGCCAGGTCATAGCCCCTTGTTTGGCTATGATTTCTGGTACCAGCCTCGTCACAAGACGATGATTAGTTCGTCATGGGGAGCCCCGGCAGCTTTCAGGACAGGTTTTGATCTTCAGCATGTCCAGGATGGTCTCTATGGAAGGCACCTGCACGTGTATGACTGGCC…
IM-C3_27	CL1121Contig1	ATGGGGTTGATAGACTGAGGAATGGGTCCAACCATTACATCGCACTTCACTTAAGATATGAGAAGGACATGCTCTCATTTACCGGCTGTAGCCATAATCTAACACGCCAGGAGGCAGAGGAGCTAAGAGAAATGAGACTAAACGTGCGGCACTGGAAAGAAAAGGAAATTAATAGCAAGGAGAGGCGACTTCAAGGAGGCTGTCCTATGACTCCTCGTGAAGCAGCACTTTTTCTCAAAGCTATGGGTTATCCTTCCAGAACCAATATCTACATTGTAGCAGGTGAAATATATGGTGGACATAGTATGGATGAACTGAMGGCYGAATATCCAAATATCTACACACATTATAGTCTGGCAACAGCAGATGAATTAGAGCCCCTCAAGCTGTACCAAAACA…
IM-C4_10/46.5	CL1135Contig1	CCGTGGCCGCTTCACCGTCTGCAATGTAGCGGCTCCCTCCGCCACCGAGCAGGAGAGCCAGCGGCGGTACCGTTCCGGCGATCTGGGGCAGGACGAGATGAAGCTCTGCCTGCTGCTCAACGTCATCGACCCCAAGATTGGCGGCGTAATGATCATGGGCGACCGCGGCACCGGTAAGTCCACCACCGTGCGCTCCCTCGTCGACCTGCTCCCGGACATCAGCGTCGTTGTCGGCGACCCTTTCAACTCCGACCCCTACGACCCCGAGGTCATGGGCCCCGAGGTCCGCAACCGCGTCCTCAACGGCGACACCCTTCCCGTCACCACCACCAAGATCACTATGGTCGACCTGCCCCTCGGCGCCACTGAGGACAGGGTCTGCGGCACCATCGACATCGA…
IM-C4_70.5/71.5	CL1149Contig1	GTATTACTATGGCCTACGAGGACTGAGGCGCGATTACTAGCAAATCATATCATTGGTTCTCTAAGGCTGTGGAGAAAGGTGATACACGTGCTATGGAGCTTCTGGGGGAAATCTATGCTAGAGGCGCTGGAGTGGAAAGAAACTACACCGAAGCATACAAATGGTTGGTACTTGCAGCAAATCAGCAACAATACTCAGCTTACAATGGACTTGGTTATCTTTATGTGAAAGGCTATGGAGTGGAGCAGAAAAACTTGACCAAAGCCAAGGAATATTTTGAAATTGCAGCTGAGAATAAGGAGCATGGGGGTTATTATAACCTTGGTGTGTTGCATCTGAAGGGTATTGGTGTAAAAAAGAGATGTGATGACTGCATGCAACTATTTTCTTCGTGCAGTA…
IM-C4_10/46.5	CL1150Contig1	GAAATATATCTGGAAGTTTTGAACTCTTAGATGGGATCAGGTGGTCAGAAGTGTCAATTGTTTAATAGATAGCTTGATTGAACCAGCATTATGAAATGGATTGAAGATGAGCAAGCCTTGGAAAAGGGCAAGATCGATAAGGTATCTTCAGTTTGGGCTGCCCTCCATTTCTCCATATTGGCTGTCCCTCCAACTGTCTGATTTTTATCCTTTTTATCGATCAGGAGCTTATGATGGTGATTAGTAGAAAAATAAAGGAGGATGATGGGATCTTAAAGAGATTCACCAGATTAGGGAAAGCTGAGCTCTATTTGGATCTTCTCTTTTTCATAAGATTCGGTTCTGCAAGGTCTGACAGCTACTTTGATGCTAAATTTTTGGCTGAAAATGGAGCCAGAA…
IM-C3_71	CL1153Contig1	ATGGGGACACCTAACCCTAGCTGAAAAAATCGAGAAAAAGAATTGCGGAGAGCAAATCGAAGGAAATAAAGGAGAGACAGAGAGAGGACGATGGGGCACTTCTTTCCTCTCCTCTTCTCCCCCGTCAATTCGTTGGGCTCGCTCCCCTCGGACGATGCGGCGGCTATGGCGATGGTACCAGCAGTCCCTGTCTTCCTACCCGGTGCGGACGCAGGTGGTGAGCTCCGGCATCCTCTGGGCCCTTGGCGACATCGGCGCACAGGCCGTCACCCACAACACCGTCAGCTCCCACCACCACGCCAAGAATCCCGAGGATAAAGATAAAGAGTTCAAAATTGATTGGAAGAGGGTTGGCATCACAAGTTCATTTGGCTTTGCTTTTGTTGGACCAGTTGGACA…
IM-C4_70.5/71.5	CL1191Contig1	ATGGGGGGAGTTCCAAGGATGTGAAAGGAAACCCTACCGAGTTCTTCCGACGGGTTGGCCGTGGATCTTCTTATGGTGTTGGTGTCAAGCTTGGCTTGGTAAGAGGAGAGTACATTGTAGATCACAACACTGGGGTTGGAACCGTTTTCTTCAGATTTGGCGAGAGATTCTGAGTGCATTTCATTCGGCCTCTGAGGAAGGTGCATTTGCACTACTGGGGTACTGAGTCTTGAAGCCGCCGTGCACTTGTTGGATTCAACTGGAGAAGGGACTTATGTTCTTCTGGAATAATCAAGTTTTGTTGTATTTTTCTGGGCAAGGGAGAAGTTAGTTTCAGGATGAGTTCTTTATTTGTAGGATATGAGGTTTGTCTTACAGAGCTTCGAGCTGGTGYTTAAG…
IM-C2_33	CL119Contig1	ATGGGATCTCGGCGCCGGAGCCCACGACCGCTTCCCCTGTCTCCTCCCGTCACCACCCCCGAAATTTCCCCCAAATCCCGACGCGACAGCGAAACCCTAGCCACCGTCGCCGGCCACGGCGAGCCGCTCCGTCTTCATGGCGTCCCCGGAGGGCTCCAACTGGGTCTTCGACTGCCCCCTCATGGACGACCTTGCTGCCGCTGACTTCACCGCGCCGCCCGCAGGAGGCTTCTACTGGACCCCAGCCGATGCAGCCGCAGATGCACACCCAGGCCCCGGCCGTCTCCGCCACCCCGCCTCCCAACCACTGTGCCGAAATCAATAGCCCTATTTCTGTGGACTGGGACCATGCCAAAGGACAGCCAACAAATAAACGTCCTAGGTCAGAATCTGGTGCTC…
IM-C1_71	CL1247Contig1	ATGGGAAGGGGCTCAACGAGGGGAACACCATATGCTCGCCAGAAGATTTGGAGAGGATCCACATGAAACCTTATCCTGATTGTATGACTCAAGGGGTGGCGACGGTCATGGCGTCCTACTCTAAGTGGAACGGGGAGCCATTGCATTCCAGCCGCTATTTGCTCACGGATGTTTTAAAGGGCAAGCTTGGCTTCAAGGGTTTTGTGGTGTCAGACTGGGAGGGTATTGACAGGCTCTGCGAGCCTCGAGGGTTTGATTATCGCTACTGCATTGCACAGTCAGTTAATGCTGGAATGGATATGATTATGATACCTCACAGATTTGAGAAATTCTTGGAAGATCTTGTGTTCTTGGTGGAGACGGGGGAGATACCAATGTCACGGATTGATGATGCTGTTG…
IM-C4_67.5	CL1254Contig1	TCCATTGAGAGAGGGAGGCCCTGCTGGAAGGAAAATTGTTGTGTCCACAAACATTGCTGAGACACCCTTGACCATCGATGGTATAGTGTATGTTATAGATCCAGGGTTTTCCAAACAGAAGGTTTACAATCCAAGGATAAGGGTGGAGTCCCTTCTGGTGTCCCCAATTTCCAAGGCAAGTGCGCATCAGAGAGCTGGTCGTGCCGGTAGAACGCAGCCTGGGAAGTGCTTCAGGTTGTACACAGAGAAGAGTTTTAGCGGTGATTTACAGGAGCAGACCTACCCAGAAATTCTTCGGTCAAACTTGGCAAATACAGTTCTGACACTGAAGAAGCTTGGAATTGACGATTTAGTGCATTTTGACTTCATGGATCCTCCTGCACCAGAAACTCTAATGAG…
IM-C7_76	CL1255Contig1	ATGGGGGATTTCCAATCTCATGAGCAAGTGGTTCGGGGACGCACAGAAGCTAGTGTCCGCCGTGTCTAGCCTCGCGCACAAGCTCCAGCCCGCTATCATCTTCATCGATGAGGTTGATAGTTTCTTGGGACAGCGGCGGACCACAGACCACGAAGCTATGACTAATATGAAGACGGAGTTCATGTCCCTATGGGACGGTTTCACCACCGATCAGAATGCTCGTGTGATGGTGCTTGCTGCTACAAACAGACCTTCTGAGCTAGATGAGGCCATTCTCAGGCGCTTTACGCAGATATTTGAAATAGGGGTTCCCGTACGCAGTGAAAGAAGCAAGATACTTCAAGTTGTATTGAAGGGCGAAAATGTCGAGCCCAACATCGATTACGATTACATTGCCAG…
IM-C3_31.5	CL1273Contig4	ATGGGCGGAATGGGCATTCCAGGCTCTGGTTCCTCGGCCAGTTCGTGCTGGAGCTCGCCTTCTCCGAGTTCTTCCTGCAGAGGTACCCCAGGGAATCCCCTGGCCCCATACGGGAGCGCGTGTTCGCGCTCATCGGGAAGAGGATGCTGCCCAGATGGATCAAAGCCGCCAGCCTGCATAATTTGGTGTTTCCCTACGACGATTTGGATAGGATGATACGCAAGGACCGGGAACCGCCCACCAAGGCTGTATTCTGGGCACTATTTGGAGCTATATATCTGTGCTTTGGAATGCCTGAAGTCTATCGTGTTCTTTTTGAGGCGTTCGGTATGGACCCTGAAGAAGAGAGCTGTCAGCCAAAACTGCGGCGTCAACTAGAAGATGTTGACTATGTTTCAG…
IM-C6_39.5	CL1290Contig1	ATGGGAAACGCGAAGAAAACCTGGGGATATTTGGAACAGGAGTGACTGGAGACACCGGCGTCTGCTGAGGTATCGAATTCCTCAAGATATTGGAGCTTTGGAGTAGTTTACTCGGATGGGGGATCATGTTGCGGTGGATGTTGGGGGGCTCATGGCGTCCCACGCCGGTGAGGCAGTGGGGCTACCGTCCTGCGGGGAAGAAGTGGAGGCGCTGATTGGGATGGTGGAGTGCCGCATCTGCCAAGAGGAGGACCTGCCCAAGAAYCTTGAGAGCCCCTGTGCTTGCAACGGCAGCCTAAAGTATGCTCACAGGGAGTGTGTGCAGCGATGGTGTAATGAGAAGGGGGACATAATCTGTGAAATCTGCCATGAGTCGTACAAGCCTGGTTACACCGCCCC…
IM-C4_72.5/74	CL1311Contig1	GGATCAGCTACTGCGTCACCAGAACATGCATGCACCTACGTATTCGCCAGCCACATTGGGCCTCACGGTCATTCTTGTGCTGCTCCAACAAATGGATACTTCCAGTATGGTCAGCCTCCCAGTTTCATTTCCAGCCCACTCAGGTTCGGAGTACCTGGGAACCAATCTGCAGATTTCCCGGTGCAGTATAACAATGTTCATCATTATCCAGCTCCTCCTTATAGTTGTATTCACCCAGAGCAAATTCGCAAGACGCCAGCAAGCTTCAGAGTCATGCCTCCACCTCCACCTCCGCCTTACCARCATCGGACAGGGCCGATCAGTGGTCACCCTGGTGGAGACCTGAATCCAGATATGCATAGTTCCATGCTGAAGCCGATGGGCCTGAAGGATGCTGCA…
IM-C6_39.5	CL1348Contig1	ATGGGGACTCCTACCCGTCAGAAAAAAGAAAAAGAGCCAACTCCTGACCCCAACACAAGTAACCATCAGCAAGCTGTGAAACGACAAAGGAAGAGTGAGAATCCATCACGACTACCAGTTGTGGCCAGCAATCCGGTAACAGCTGATGTACCGGCGCCACCAAGTAATGCACGATTCTGCATGAATTTAGCATGCAGGGCGATTCTTAACCTCGAGGATAAATTCTGCAGACGCTGTTCATGCTGTATATGTTTCAAGTATGATGACAACAAGGACCCTAGCCTATGTTTGTTCTGTAGCTCAGAACAATCCATGCAAAAAGATTATTGTGGTTTTTCATGCCATCTTGAATGTGCCCTCAAGGATGGAAGAACCGGCATTATGCAGAGTGGGCAGTGC…
IM-C7_29.5/31.5	CL1372Contig2	TTTCTGGTGATATGTGGGGAGAAGTTGACACTAGGTTCTCGTATATTTCCATATGCACGTTGTCATTACTGCATCGTCTGCACAAAATTAATGGTGGACAAGGCTGTAGAGTATATTGTTAGCTGTAAAAACTTGGACGGAGGATTTGGAGCTATGCCAGGAGGGGAGTCTCATGCTGGGCAGATATTCTGTTGTGTTGGTGCTCTAGCAATCACCGGCTCCTTGCATCACATTGATAGAGACCTCCTTGGATGGTGGCTTTGTGAGCGCCAGTGTAGAGACGGAGGGCTCAATGGGCGACCTGAGAAACTTGCTGATGTGTGCTACTCATGGTGGGTGTTGTCAAGCTTGATMATGATTGATAGAGTGCACTGGATTGACAAGGAAAAACTTGCAAAA…
IM-C6_39.5	CL1383Contig1	ATGGGTGTTTAACAAGCCTGTCGATCCTGTCGACAACTTAGGTTTGCACGACTATTTTACCATTATCAAGCACCCCATGGATCTTGGCACCATAAAGGCGCAGCTTACCCGTGGCCAGTACAGGAACCCAAAGGAGTTTGCTAATGATGTCAGGCTCACATTTCACAATGCCATGACCTATAATCCCAAGGGGCAGGATGTGCATTTCATGGCTGAGCAGCTGTTAGGGATCTTTGAAGCTCAGTGGCCTGAGATTGAGGCTGAGGTTGACTATCTCGCGTCCTGCCCGCCGATGCAGAAGAAGTTTCCACCTCCCCCACTTGACCTGCGCTTGCTAGAGAGGTCTGATTCCTTCAGGCACCAGATGGCACTCGACTCCAAGTCAAGGCCATTAAGTCA…
IM-C6_79	CL1387Contig1	CCTTAGTGACCTTGACCAGGAACTTGGTAACCCAGCTCTTCCTTGGTGGGAGGATCCAAGTGTGTGTTGCGAGTAGCACAATGTGCTGGGGGAGATCGTTGCCTGCTCATCTAGTTGTTGTGATGGGAACCCAATATTATGATGGCAGGGAGAGTGCTCATACCGATTATCCAATCACTGATCTGCTACAGATGATGGGTCACGCTAGCAGGCCTCTTCAGGATAGCTCGGGGAAGTGTGTTATATTGTGCCATGCACCTCGGAAGGAATACTACAAGAAGTTCCTCTTTGAGGCCTTCCCTGTGGAGAGTCATCTTCACCATTTCTTGCATGACCATATGAATGCTGAGGTTGTTGTCGGCGTTGTAGAAAACAAGCAAGATGCCGTGGACTATCTTA…
IM-C6_39.5	CL1393Contig2	ATTGGGGAGAAGAGCTCGAGCGAAGGAGCTTCGCCGACGACGTCCGCGACAAAGACCCAGGCGGCGGCGCCGCTGATTCAACGGGAGAGTCAGCAGCAGGACTGAGTCCAATTAGCTAGGGCGGCTCTTGACTATGAGAAGAACGCAAAGCCAGAGCTGATGGCCCGGGTGCAGGCAGTGGAGAATGATCTTGTAACTATGGCTCAGGAGTCCGAGAAGCTTAGGGCTGAGCTTGAGAAGAGAAGGGCACCTAGTTTCAGCGGCCATGGAGCTTATGGACTACCTATGGCAACTCCTGGGATGGGCTTGCAAGGCAACTATGAYGGTGGCTATACCTACACGGAGAACCGCTATGGTGCTGGACCATGGGACCCCCCTGGTTATCCACACCCATGAGTT…
IM-C4_10/46.5	CL1412Contig2	ATAACTCGATATACTATGAGCTGTTTATTCAGATTTAAAGCTTGTTAGTCACGTCTCAATTTTGATCGTGTTTGGAGGATAAACACTAATACTGTCTCCTTTTCTCTGTAGGCCTTCCAGGGGAGGAATGGACGCGCGTTTCTGTTCTCTCACGCCATGAACGTCACGACGGGTGCCAAAGAAGACAGGCAGCTCATGACCGGGCTTCACACGGTCGCCGATATCCACTGCCGTGATTGCCGTGAGGTGCTCGGTTGGAAGTACGAGAGAGCCTACGAGGAATCACAGAAGTACAAGGAAGGCAAGTTCATATTTGAGAAGGCCAAGATCGTACAGGAGAATTGGTAGTAAATAAAATGCTCTTATGGAGATGTGAATGGKGATCCATGCCTTTGTAAA…
IM-C5_40.5	CL1422Contig2	TATTGGGGATTCTCAGATGCTAATGGCTGTGTCTGCCTTTCTCTTCCTACCATTCTCAAGGAGCTACCTTTCCCCTTGCTTCCCCTGTTGATCCGGTCTCCTACTGGAAACACCATTCCTATTCATCACCAACATACTCCTTCATACACAGGCCATCTTCATCCCAGAGAGAGAATCAGGAGAAGGCTGTGACGACAAGATGCTGAAGAAATTGCTGTTGAAGACTAAGAGCAAGAAGAAGAAGGAGGCTGCCTCTTCTGCCCTCCCCACTTTGGATCGCCTGCACGAGACCCTGGAAATGCTGGAGAAGAAAGAGCGTTTTCTTCAGAAGAAGTCTTCTGCAGAAGTAGAAAAGGCGAAGGATTATACAAAGGCAAAGAACAAGAATGCTGCAATTCA…
IM-C5_40.5	CL1448Contig1	TACTATTGGGGTTGCTACTCCAACAGCAGGCAGCTATGCAGTCCAGTTATCAATCTTCGCAGCAGGCGATTTTTCAGCTTCAGCAACAGCTGCAGCTAATGCAACAGCAGCAGCAACACCAGCAGCCACCTAACCTCAATCAGCAGCCACATACACAGATTTCTAAGCAACAGGGACAGCCAAATCAATCCAGTACCCCTGGTGCTCCAGCTGCCATGATGCCGTCAAACATTAATGCAATTCCACAGCAGGTCAATTCACCTGCAGTTTCTTTAACTTGCAATTGGACGGAACATACCTCCCCCGAAGGTTTTAAATACTACTACAATAGTATTACTCGAGAGAGTAAGTGGGAGAAGCCTGAAGAGTATGTACTGTACGAGCAACAGCAACAGCAGC…
IM-C3_71	CL145Contig6	TGGCCACCGCGCCATCCGACGTTCTCGCCGTCGAGCTGCTGCAACGGGAGTGCGGCGTCAAGAAGCCCATGAGAGTCGTACCGCTCTTCGAGAAGCTGGCCGACCTCCAGCAGGCGCGCGCCACCATGGAGGCTCCTGTTCTCCGTGGACTGGTACAAGGAGATGTACGAAGAGTGGCCGTTCTTCCGCGTCACCATCGACCTCCTCGAGATGGTCTTCGCCAAAGGCGACCCCGGCATCGCCGCCCTCTACGACAAACTCCTCGTGCCTGAAGACCTCTTGCCCTTCGGCGAGCAGCTCCGAGCCAACTACGCCGAGACACAGAGCCTCCTTCTTAAGGTTGCCGGGCACGAGGACCTGCTAGAGAGTGACCCGTTCCTGAGGCAGCGGCTCATGCTG…
IM-C2_74.5	CL146Contig3	GAAACAGATAACTGCTCTACTGAAAGTGACTTGCCAGNGCCCTCAAGAGCGTGAGAAGGACATCTTGCAGACGGTGCATCACAATGCATACTATGAAGATCCTTATGCACAGGAGTTTGGCATAAAAATTGATGAGCGACTTGCATCGGTTGAAGCTCGTGTTCTGCCTCCTCCAAGGCTTAAGTACCATGACAGTGGCAGAGAGAAGGATGTCTTGCCCAGGATTGGCCAATGGAATATGATGAATAAGAAAATGGTGAATGGTGGTAGAGTCCACCACTGGGCATGTATTAACTTCTCTCGGAATGTGCAAGATAATGCTGCCAGGAATTTCTGTCATGAGCTTGCTTTAATGTGCCAAGTATCTGGAATGGACTTTGCACCTGAACCTGTGCTGCC…
IM-C2_54/49	CL1471Contig2	ATGGAAGAAAAAACTCGTTTCTTTGACAACCCCAAACCCTTGCGGCTTGTGTCGCCTGCTAACCGGTTCCGCGTCTCAGGCTCCGGATCCGGGCGTTCCGTGCGATGGGCGGCGGCGGCGGCGCGGAGGAGGAGCTCACGGCGCAGGAGACGGCGCTCTATGACCGACAGATCCGCGTCTGGGGCGTTGATGCCCAGAAGAGGCTAAGTAAAGCGCATGTGCTTGTGTGCGGCGTCAACGGTACTACTATTGAGTTCTGCAAGAATATTGTTCTAGCAGGAGTTGGTAGTTTATCCTTGATGGATGATCACGTAGTCACGGAGGATGATCTCAATTCAAACTTCCTAATTCCACATGATGAGAGTATCTATGGTGGTAGATCACGAGCTGAAGTTTGCT…
IM-C4_85	CL1483Contig1	ATGGGGTTATGAGCGACTCAATTGTGGTTCATGATTCGGAGGGAAGAGAAGTCGAATCACAACTTCTGCCTATAGCTAATGCCTCATTGTACATGCGGGACAAACATGTCAAGGCTTACTTGGGCACATTGCCTGCTGCAATGCCCAAGTTTTGGATTGCTTTTCCTGTTTCTGTACCACCACTTGGTTTCAACACATATTTTGTCTCAAGCGGAAAGAGATCAGCAATTGTTTCTACAATATCCACTCTACACTCTCATGGAAGTGAAAATAGCAATCTGCAAGTTGGGCAAGGGCATTTGAAACTTCAATATGATGCAGCTGGAGAATTATCCCTGTACTCTGATAGCAAGACCCGGGTGGAAGCAAATTTCGAGCAGAAGTACAAGTATTACGTAG…
IM-C3_89.5/95	CL1487Contig2	ATGGGGACGGTGCTAGCATGATGATGTCCAACCCGAGGGTTCTAATCATAGCGGAGAAGGGCGCAGAGGTGATTATCGTGTTGGAGGTGGCTATCGTGGAGGAGCATTTTGGGATTGGGGAAGGAGATGGTGGGTGCTATTGGGCCAACCCGGTGGTGGACATCATCGTGGAGGAGGGCGCTAGAGTGGTTCATTCCTATGTTCAGCGGCAGTCGTCCGCCGCGGCGCATACCAAGTGGACCACCGTGCAGCAGAATACATCTAGTACATATGAGTTTGTTGAGGTCAGCACTGGAGGAAGACTGAACAGGCACAACCTTCACATCCAGCAATTGGGTCCGGAGACAACCACGGAATTATCAACATTTCACTTAACATCTCAGAATAAGCAGATTCATG…
IM-C3_55	CL1498Contig1	GTATCAACGCAGAGTACATGCCATTGTTGCGAAATCCTACACATCAAAGCTCGCCGTTGCCAATTCAGATGGGACAATCCTTATAAGACCTGAACAATATAATGGCAGCGATGTACGAGTGGACTATCCATATGCAAAATTCTTTGTTATCAAGTCAATTGGTGAGGCTGATGTCCACAAATCAATCAAGTATGGTGTATGGTCAAGTTCCTCCAGTGGAAACGGCAAGCTGGACTGTGCATTCAGGGATGCTGACAAAATAGCTAGGAGGAATAATACAAAGTGTCCAGTTTATCTGTTCTTCTCTGTGAATGGTAGTGGGCACTTCTGTGGCATGGCTGAGATGGTTGGTCCGGTCGATTTTCATAAGGACATGGACTTCTGGTGCCAGGATAAATG…
IM-C6_83.5	CL1499Contig1	GCAATGCTGACAAGTCATCTCATGAACCAAGATTGCGGTTAAAGGCTTCTTTTGGATCACTATATAGATGCCTAGCAAGGGGAGCAAGAGCCGTTCTACAATTCTATGCTGATAATGTCAAGCAAACTGAAATGCTCGTGCTTTTGCCATGAATGCNGGTTTTGCTGGTGGAGTGGTTATTGACTGGCCTCATAGTTCGAAAGCAAAGAAATCCTACCTTGTCCTCACTTGTGGGTTCACCTTCTGTTGCCACATCTCTCCCAAAGGCGAAAGGTCAAGATGGTGAGATGTGCAGCAGTGATGATGATGAGGACGATGACGATGAGAGCAATGATGACCAAACAGTTGGCACATATGGACGGAACCGGTCAAACAAGAGGCGGAAGGTGAACAACAACA…
IM-C4_10/46.5	CL1539Contig2	ATGGGGTCCTCCGCGCGTCGCTGCTCCATGTGCCGAGGATGGGATGGAGCGAGTCGGCCATGATCGCGGGGGCGAGGGACGTGGGCGTGTCGCCGGCCATTGTCGGTGCCTTCCAAAGGAAGGAGGCCGCGCTCGTTGAGTTTTTCATGGATGACTGCCTTCAACAACTCATGGATCACGTTGATGCTGGTGAGGGAGAGCAGTTGAAAACCTTGATACTCACTGAGAGAATCTCCAGGCTTATTCGTATGAGGCTTGAGATGCAGGCACCTTACATTTCAAAGTGGCCTCAAGCCCTGAGTATCCAGTCCCAACCGGCAAACGTCTCCACAAGCTTGAAGCAGAGAGCRGTCCTTGTTGATGAGATTTGGCAYGCTGCTGGAGATTCTGGATCAGATA…
IM-C1_59	CL1545Contig3	ATTAGTAAAAAAACAATACAGAACCTGCATCTCCAGCAAATCAACAATTCAAAGATGCATCAAACATGCCAAAGTGATACCAGGCAATACACATTTGTACTCTGTGTTTCAAGGGTTTTACAGTTAAGTAAGAACAGCCGCTACAACCAACCTAGATAATTGTTTCAAGCAGTACAACGCGGCCCGTCCCTCGTGACCTCTAACCACCTTCAAAGACGTATCTGTACAAAATTTTACGCTCATCAACTAAAGACGGGCGTATAATTTCTTCTAGATGTAACAGGATGCCACGACATGAATCAAATCCGTGTCCCGCTCATGCCGCCAGGTACTCTGTACTCCAACTCTTCATGTACTCATTCATGACATCATGCGAGCGTATTCTTCATGTAAATGCCT…
IM-C3_17	CL154Contig2	TACTGGATCCAGTCGTTTAGATGATGCCACGCCGAAAATCGAANAGGGGACCATCCTGGCGCACCAGATTCATCCAGTGATTCCCAAAGGCCTGATCAAGGTACCTGCGATCTGTACCGCGGGAGTGGGTTCTTGATTCGTCCGGGCCGTTGTACACGAACAACTCTTGCCCTATTATTACGCAGATGCAGAACTGCCAGGGAAATGGGCGGCCGGACAAGGACTACGAGGCTTGGAGATGGAAACCTGAGCAGTGCGTCCTCCCACGCTTTGATGGAAGCAAGTTCTTGGAGTTGATGAGAGGCAAGACGCTTGCCTTTGTTGGGGACTCGGTTGCTCGAAATCAGATGGAGTCCCTCCTCTGCATTCTGTGGCAGGTAGAAACCCCAGTAAATCGTG…
IM-C6_39.5	CL155Contig6	ATGCATTATCATATGAGATCCAAGCTCAACGTTCACAGGACTTGAAATTTTAATCACATAACATGTCATACAGAGCAAATGTGGAGTTCCAGTCATGTCCAAATCAAACGCTCATAGGGGCTGAAATCGTTCCAGCAAATTGCAGCAGCAGTTTGCTTCGTTTCCTAGCTCATTGCCCTGCGACATGCATGAATCTACCATGTCCCTACAGCACCCTGGGATGGGTTCTCGAAGGCGGAGAAGCCCCAGTTGGTCTTCAGGGCGTACGGCGGGTAGACGGTCGATCCCTCGGTCGTGATCTTGGCAATCTGGAATTTGTTGATAGATGACCGGTCACGGTACAGCAGAACCAGCAAGCACTTCTCAATCAGCTTAACAGCTTCTTCAAAAGTCAGGTCC…
IM-C6_8.5	CL157Contig1	ATGGGGTGTTAATGTTATGTTAGTATTCTCAAGGACTACAACCATCTGAGGAAAGTTTAATTCAACAAGTAGACACTTCTCCTCCGGAGAACCAATCAGTGACCAGCAATAATTTCTCTTATGGTCAAGCTTTCTTGCAAGGAAGACCGAGGGACCTGTCTGTTGAAACATTGCCATCACAAGTGGATGCTGGGAAAAATGCTGATAGTGATGAAGATATAAAAAGTTTTGTTGACGATGGAGGGAATGCCTTAGCATCAACATTGGAGGACATCACTGAGAGTGACTGGGCAAGGCTAGAGCATTATGCAAGTACTGGAGAAAGGGTTGAGGTGGAGCTGATTAACTGTAGTGCGAAGGGATTTGTCGTGTCACTCGACTCAATGATAGGTTTCTTGC…
IM-C4_10/46.5	CL1604Contig1	GTCGAGTTAGGCTTGAAGCCAACTGAAGATACCAAACCACCGAAACAATAACAGATGAAGAGAGGTTCATGTTCCGGAACTTGGTCTAAGAATGAAGGCATTTCTGCTCCTTGGAAGAAGAGGAGTTTTTGATGGCACAGTTGAAAATATGCACTTGCACTGGAAATACAGGGAACTGGTGAAAATACTAGTGAAAGCGAAGTCTTTTGCAGATGTCAAGAGGACAGCGCTGTCACTTGAAGTCGAGAGTGGGGGTGTTTTAGTTTCTGTGGACAAGGTCTCCAAAGGCTATGCCATTGTTGTGTTTCGTGGGAAGGACTATAGACGACCTTCCATGCTACGACCCAAGAATCTTTTGTCAAAGAGAAAGGCCTTAGCTCGGTCCATTGAGCTACAGAG…
IM-C7_46.5	CL1625Contig1	CTGTTCTATTGGTACCCAGCATGGCCTCACCTTGCAGATTATCTTTGAGCTGTTCTTAAGATTTGTTCAGTCTCCTGAGACAGATGCAAAGATGGCCAAGAGATATGTCGATCAGAGTTTCATTCTCAAGCTAGACTTAGAATCTCTTCGACTCAGAGGATCCGAGAGAGAGGGAGTATCTGAAGACAATACTTCACAGGATATATGGGAAGTTCATGGTGCACCGTCCATACATCAGGAAGGCGATTAATAATATATTCTACAGATTTATATTTGAGACAGAAAAGCATTATGGGATTGCAGAGCTGTTAGAGATTTTGGGTAGTATAATCAATGGTTTTTGCTTTTGCCACTCAAGGAAGAGCATAAATCGTTTCTAGTCCGAGCACTGATACCTCT…
IM-C2_58	CL162Contig1	ATGGAAAACTTCCAAACCGAACGGCCCACAGAAACCACGCGAGGAAGGCGTCAATACGGGCAAACAAAAGGGGCGAGATCGTAAGATCGCCGCAGAAGAAGAATTCCCAGCTGCTCTGCGCGCAAAGAAGGTGCGGAGGGTGGTGCCTGGTCCAGATCTCGCGTGGCCGCCATGGCGGAGAAGTTCGCGGAGTCGGCGAACAATGTAATCGTGGAAGAGGCTAGCAAGGGCCTGAACCCTGCAATGATAGTCCTGCTTGTGGTTGTGAGCTTCCTGCTGCTTTTCTTTGTTGGGAACTATGCGCTCTACCTGTATGCGCAGAGGACGATCCCTCCAAAGAARAAGAAGCCAGTCTCCAAGAAGAAGCTCAAGAGGGAAAAGCTGAAGCAGGGTGTTTCT…
IM-C7_19.5/23	CL1638Contig2	ATGGGTCGCTCACAATGCACGCGATCCCTTCGAGTGATAGAGGTGTCTGTTGAGATGGTCTCACTGAAATCAACTGAGGACAGAGATCAAGAAATCAGCAGAGTTGTTGAATTAGGAAATGCTTACATACAGTCCAGGAGAGACACTCTAGTCGTCACCAGCCGCCAACTCATTACAGGAAAAACTCCTGAAGAAAGTTTAGAAATTAATTACAAAGTGAGCTCAGCACTAGTAGAGATTGTGAGAAGAATTGATACACGACCCCGTTACATCCTTGCAAAGGGAGGAATCACTTCGTCTGATCTTGCTACGAAAGCTTTGGAAGCTCGCCGTGCCAAAGTAATGGGACAAGCTTTAGCTGGTGTACCGTTGTGGCAGCTTGGCCCTGAGAGTAGACAT…
IM-C4_69.5	CL163Contig1	ATGCGATTACTTCCAGGGTGGCAAAATAAAGCGACAACGCTCTCACTGTCTGTCCTGGTGTCGATTGAGGTGGTAGCCTTCTGAGTATGCCTCCATGGGTTAACCCTTGGCTTCTTCTGGCAATGTCTGTGTCGTTTGGGCTTCATTTCCTGATCCTTTACGTGCCTTTCCTTACCCAAATCTTCGGTATCGTGCCCCTCAGTTTCAACGAATGGCTTTTGGTGATAGCAGTTGCATTCCCAGTGGTGCTAATCGATGAGGTTCTCAAGTTTGTGGGGCGGTGCTTGACAGCACGTGCCAGGAAACAATTAGGAAAGCGGAAGGAAGAGTAGATGCTAGCCATCAGTATTAGATTTCAGGTTTGCCACGGGGTAGTAGACGTCTGATGAGAACCCCATT…
IM-C4_70.5/71.5	CL163Contig6	AGCGATGATTCTTTGTATCACTCCTTGGATCCTGTCGTTCATGGTGATTGGGATGTATGTTGGGATTGCAACAGTGGGAATCTTCATCATATGGTACACTCACGGCTCTTTCCTTGGGAATTGATCTGGCTAGTGATGGTCACACTCTTGTGTCGTACTCTCAGCTCTCAAATTGGGGTCAATGCCCCTCATGGAGGGTTTCAATGTGTCATCATTCACAGCTGGGTCACAGACATTTGACTTCGACGCGAACCCATGCGATTACTTCCAGGGTGGCAAAATAAAAGCGACAACGCTCTCACTGTCTGTCYTGGTGTCSATTGAGATGTTCAACTCGCTGAATGCCCTGTCTGAGGATGGTAGCCTTCTGAGTATGCCTCCATGGGTTAACCCTTGGCT…
IM-C6_70	CL1645Contig4	TTATGAGATGTGTACTTGAACCAGGTGACAAATCGTAGATTGCCCTCCAACTTTTACCATGTATGAGTTTGATGCTTCAGTCAATGCTGCACTTGTCATCAAAGTTCCAAGACTTCCTGATTTCTCCCTTGACATTGCAAACATTGTCAAAGTGGTTGAACAGGAGAAACCTAAATGCATATTTTTGACGTCTCCGAACAACCCAGATGGCAGTGTAATCAATGATGAGGACCTTTTAAAGATGCTTGACCTTCCGGTGCTTGTAGTGCTGGACGAAGCATATGTTGAGTTTTCAAGCCTTCAATCAAGAATGACATGGGTTAAGAAGCATGATAATCTGATTGTTCTCCGAACATTTAGCAAACGAGCAGGTTTAGCTGGGCTTCGTGTGGGTTATGG…
IM-C3_55	CL1666Contig1	ATTGGGGTAGCAAACCCTCCTCCGCACCCCCCTCCTCGGTCGCCTCCGGCTCGTGCAGCGGATCTCCGGCGGCGGCGGCGGCGGCGGAGATGTCCCGTAAGAGGAAGACGGACGCTGCACCGCGGTTGGACGACGCCGACCGCACGCTCTACTCCAGCTTCTGCGGCGCCGCCAACTCCCTCTCCCAGCTCTACTCCCAGGCCATGGCGCAGCAGAAGCTCTCCTTCCAGTCCGGCGAGCGGCACGCCCTCGAAAAGCTCCACCATTGGATGGTGAGGAAGCATGAGGAGGAGTCGAGGCTTACTGTAGCTGACATAATGTCTCATATCCAGCATGAGATTGACTATGGAGGTACTGATGCACTTGTATCCCCAAGAGGACATCCGCATCCCACGAGTG…
IM-C5_40.5	CL1672Contig2	AACTTGCTCGAGCTCTTGCAATGTCCCTAGGGAATTCTGATACACCTGCTCAGGAGGAAGATCACAAATCTAATGATCTTGAGCTCGAAGAAGAAAATGTTCAGCTCCCTTCCATGGATGAAGTATTATCTTCATGTCTTAGGCTACTACAGACAAAAGAAACATTAGCTTTCCCTGTACGGGATATGCTTGTGACTATTAGCTCACAGAATGATGGCCAAAACCGTGTAAAGGTGCTTGCGTATTTGATTGATCATCTGAAGCAATGTCTGGTGGCACCTGATCCTTTAAAGAACACCGCACTATCTGCACTTTTCCATGTTCTTGCTTTGATCCTCCATGGAGATACTGCTGCTCGGGAAGTTGCTTCAACGGCTGGTCTTGTCAAGGTTGCTTTGA…
IM-C1_62.5	CL1674Contig1	AAGATGGTTGCGCTGCTGGTGTCTGTGCTGGTGCTCTGAAGGAAACACAGACAAGCAACATAAAGATGCTTGTGAAGAAGTTTGTGTTACCGAAGAAGCTAATCTCTCGCACGCTGAGCACAACTATGACCTCTCCACTGCTGACAGCAATGGGGCACCTCAGAGCCTACCAGCAGAAGACGATGATGCAAAAGAGTTTTCTGTTGACGACATGTGCAACGTATTCAGCGGGATGAACCTCAAAGGAGATGTATATGTTGATCCTACCGAGTCTGAGATCAGCCCAAGAAAGAGACTGATCATTGCTGGGAGGAGGAGAACACCTGAAGAAGAGGAGCACATGCGAGGTTTCAATCCAAGGGGGCCTAATTTTCTTCCTTTGGAACTGGACCCAGACTC…
IM-C5_40.5	CL167Contig4	ATGGGGAGGATAACTAAGGAAAGCAAGAGAGGGGATAACTTCACAGACTTCGCCATTGCCGACCGCCTGCCGTCCTCCAACAACAAGCGAAGCCAGCAAGGAAGCAAGCGATTGAGGATGAAATCCTTCAAGAAGGAATTCACCTTGGAGGAGAGAGCCAACGAGTCGGCCTCCATGATCGCCAACTACCCAGGCAGGATCCCCGTCATAGTTGAAAGGTTCTCGMGGAGTAATCTTCCTGAAATGGAAAAGAGGAAGTACCTGGTTCCATGTGATATGCCAGTTGGGCAGTTCATTTTTATACTGCGTTCCAGGTTGCATCTGTCTCAAGGAACGGCTCTTTTCGTCTTTGTGAACAACACTTTGCCCCAAACAGCTAACCTGATGGGGAGTGTGTAT…
IM-C3_55	CL1696Contig2	TCAAAGTGTTCTGACCCAATGGATGCCGAGGAGAAATTAGATCATAGCAAAGAAAACAAAGCGTTGACCTCAGTGAACGTAATTCTCCTCTGTGCTTAGCCGGGTTTGTGCGGAGAGCAAAATCAGAACGAGAAGCAAATTAGGCCAAGGCGTACAGTTCGTTGCTCGTATCAGCGCGTGTACGCCATGCGCACGTGGATGTGTTGTGTATATATGTTCTTGTGAGTGGCTCTTGATGCATTCATACATGGGAGTGCATGCATGCTTGATGTGATGTAAATTTTGTAGTTCCATTGCCTGCATCGAAGTATGATGGGCAATTCTACAACTAGGGGTAGGCAAACCAGAAAGGTGCTAGTGCTTACTTTAGTGAACGTTTCTTGTAAAAAGTTTTGGCTG…
IM-C3_55	CL1696Contig3	GCTTCAGATGGCAGGCACGGTTCAAATGTAACCATTTTGCTATACAAACATGTACCTAGATTTCTTCAAAATGCTGAGCATATAAGGAGCCAAACGGTCAGGGATAAGATTCAGCCAAAACTTGCCCGCCCCATAAAAAATTAAGGGAATCAGCCAAAACTTTTTACAAGAAACGTTCGCTAAAGTAAGCACTAGCCCCTTTCTGGTTTGCCTTTACCCCTAGTTGTAGAATTGCCCATCATACTTCGATGCAGGCAATTGAACTACAAAATTTACATCACATCAAGCATGCATGAACTACCATGTATGAGTGCATCAAGAGCCACTCACAAGAACATATGTACACAACACATCCACGTGCGCACGGCGTCCAAGCGCTAATACGAGCAAGAACTGTAC…
IM-C4_10/46.5	CL1723Contig1	ATGGGAGAGAGAATAGCAAAGGAAATAAATATAAAAGGAAGGAGAGAGATAGAATAGAGAGGGACACACAACAAGAAAGGAAGGAGAGGAAGAAGAGGAGGAGGTGGTGGTGCCGTGGTATGGCCTTTGAGGTTGCCATGCCTCCCCCAAGATCCTAGGCAAGCCAGCGTCGCGACCCTTCCTCGGATCAACTGGGTGGAAGTAAGGAGGCTAGACGGACATGGAGGCGGACGCCGGGAAGCTGTTCATCGGTGGCATCTCGTGGGACACCAACGAGGACCGCCTCAGGGAGTACTTCGAGAAGTATGGAGAGGTGGTGGAGGCCGTCATCATGCGCGACCGGGCAACTGGCCGTGCCCGGGGCTTCGGCTTCATCGTGTTCTCCGACGCAGCAGTCGC…
IM-C1_59	CL1724Contig3	ATGGGATTGATTAAAGAGAGGAAAGAGAAGGAGAAGAAGCAAGAGTAGAATCCATTGATAGGATCCAAAGATGATGTATTGGCGCCTTGGAGGCCTTCCCCTCTGTGCTTGTTGGTGCTGTAAGGGGTTGCCAAAAGTTCTGTTTCCTGATGTGATTATAGCTGGTAGAAACAACCTAAGAGAGGATTAGGTTCTTCAGTTTTCAGTGCTCCGAGGCTTCCCAAGAATTATCTTAAAAGGCGAGAGCAGATATACATGTGTGCTATCATTCTTCTATAGATAAAGTATTATTCTTGTGTACTAATTTTTTACTGTTTGTATCTAGTTGAAAATCCTGCATATTGTGTACTCTCTTTATGGTMTTTAGTCTGCTATAGTTACATTTATTTGTTCTTGGAT…
IM-C6_39.5	CL1736Contig1	AAGTACTACCGCGACACCCTCGTGAGGAGGGGTGAAGCAGGGGAGAGACAAGAGGGAGGAGCCGGCGGCGGCGGCGTCTCAGTCTTCGTTGCCTGCTGGGGCGGCCATGTCCAGGAAGCTTTGCGTAGGGTGCAGCAGCGTCTGCGGCTCTGCCTATTTCACCTGTGAGAAGAAAAACGCCTTCACTTTTGCGTATGATCAGGCGGAGATAAATATCTGTTGTAGATGCTATGTACGTGCCAACTACCGGCCTGGTCTTACTCCAGCAGACTTCAAGAAAGTTGAAATTAGCGAAGATGCAAAATCAGATTGGACAGACAAGGAAACTCTTCACCTTCTTGAGGCTGTCTTGCATTATGGAGAAAATTGGAAGAAGGTTTCTGAACATGTTGGTAGTCG…
IM-C4_89.5	CL1749Contig4	TTTATTGGGGGCTTCCTACTCAGAAACCACCCGCGAGATCCAACGCCATCCACCTTCCCTCGCCTCGCCATGTACCGCGCTGCCGCCAGCCTCGCCTCCAAGGCCCGGCAAGCCGGGACCAGCGCTCGCCAGGTCGGGAGCAGGCTCGCCTGGAGCAGGAACTATGCTGCCAAGGACATCAGGTTCGGCGTTGAGGCCCGGGCCCAGATGCTCCGGGGTGTTGAGGAGTTGGCTGATGCCGTTAAGCTGACCATGGGTCCTAAGGGGCGCACTGTTATTATTGAGCAAAGCTTTGGTGCTCCCAAAGTTACAAAGGATGGAGTGACTGTTGCCAAGAGCATCGAGTTCAGCGACAGGGTTAAGAATGTTGGTGCGAGTCTTGTGAAGCAGGTTGCTAAT…
IM-C7_46.5	CL1759Contig1	ATGGGGAGTTCATTTAAGACGAGCCTTACATTTCAGTTCGACTGTTACACGATAACATAGAGGGGGAGAAGGAGAGAGAGAACCAGAGACGCACGGTACCCACTCCATCCCCGAATTCTTCTCGCGCGGGCTGCGCCAACGAAGCAAATTTGGATCCCCTCCCGTCACGGTCCCGATTCTCCCATCCCGGATCGATCCACAAACGCGGGGTGGTCCGCGCGCTTGCCGGATCGGTCAACCTTTCCGCCGCCCCTTTTCCGGAGCTCATGCGCGCCGCCGTCGCAATCTCTGCCTGAGGCCGGTGAGGTCTCTGCCCCCCTCGTCGTCGTCGGAGGCCATGGCGTGCAGGGGCTTCTTCGAATGCATCCTCAAGCTGCTCAACTTCGTCGTCATGGTGGT…
IM-C4_10/46.5	CL1766Contig1	GCGAGCGGATGCCCGTGCCTATCATCCGCGCCTTGGCGTGCTCAAAAGTGCGCCGCTAAGGTGAATATGGACTATGGCCTGGATCCAACGATTGGAAGGCAATAATGCAGGCAGCTGAGGAGGTTGCAGAGGGAAAGTTGGATGATCACTTTCCGCTTGTTATCTGGCAAACTGGCAGTGGCACACAAAGCAACATGAATGCCAATGAGGTAATTGCTAATAGGGCAGCTGAGATACTTGGACATAAGCGTGGTGATAAGTCTGTACACCCTAATGACCATGTGAACAGGTCACAGTCCTCAAATGATACATTTCCCACTGTTATGCACATAGCAGCAGCTGTAGAGATCAATTCAAGGTTTATCCCAAGTTTGGATCAGTTGCATAAGTCACTTCATT…
IM-C6_75	CL17Contig1	TCATATGGGCACAGCCACCGGTCAGAAACCACAACACCAACGCTGCGCAGTCCCCGAGTTACGGAGAGGAGACGCGGAGGACGGGAAGATGGGATTCGAGAAGCAGATCCTGAAAGTCGGCACCGGCCCCAASCCCGTCAAGGGCCAGAAGGTCACCGTCCACTGCACCGGCTACGGGAAGGATGGTGATCTGWCTAAGAAGTTCTGGAGTACCAAGGACCCTGGGCAGGAGMCATTTGCTTTCAACATTGGYCTGGGTAAAGTGATCAAAGGATGGGACGAGGGAGTTCTGAGCATGCAATTGGGTGAAGTCGCTCGTCTTACGTGCACCCCAGATTACGCCTATGGAGCCGGTGGCTTTCCAGCCTGGGGAATTCGGCCAAACTCTGTGCTGGTATT…
IM-C5_40.5	CL1813Contig2	CCAGCTTGAAGAACTACCTCGTCAGGACTCATGGCCCATGTAGTTTCAGGAAAATGGACCCACGCATGAAAATATTGGTGTTTTCTTCTTTGCTAGAGATGCCCATAGGATGGAATATGTTTTATTTTCTGTGGGGTGTGTTTAGAGTAACAAAAAAAGATCATGATGGTGCTGAACCAGATTGCAATTCGTTTAGTTCAGCTACTTGTGCAGACCATCAATACATCCAAGCTTCGGAAGCTAATATTCAGGGATGTTCAAATGGAGAGAACTCTTCGGGTCAGCCTCTAGGTGGAACAGATTTGGAAGATTATTGTCATGATTCAATTAGAACATGCTGTTTAACAGATAGCAGGGGTTCAATCAATGATGTTTCCGCTGCTCTGGCAAGAAAACGCA…
IM-C1_62.5	CL1822Contig3	ATTGGGACGCATTACCCGCGGACGGAAACAACGCCACGCCACCACGGTGAACGCCGCGATCCAGCAGGTCCCCGCCAAGGCCGGGAGGGACCTGTTTGGGATGTTCAAGGATTTGAAGCAGACCGTCGTGAATGGGCTGGTCGCGACGAAGCCGCCGCCGGTCGAGGGGGAGACTGATACGGAATTCCTGCTGCACAAGTCTAGGCTCCAGGACTTGCAGCAGCAGCTCACCACAACGTCTCAGCAGGCAGAATCACTTGTTAAAGCTCAGGATGATCTTCGAACAACTACAGCTCATTTGGGAATGACATTGCTTAAGCTGGCAAAGTTTGAAAGGGAGCAGGCAACATGTATTTCCCAGAGAAGACGAGCTGTTTATATCCACAATTTTGCAAATTC…
IM-C2_54/49	CL1834Contig3	CGTCTTGAAGGGACAAGAATAACCACTCAAAATGTGGGCGAATTAGCATTTGACTTCGCAATACGAACTCCTTGTACATCATCTAGATGGGAGGAATATCAGGAAGAAATGACTGCAGCTTGGGAGGCCATTTGCGAGGCGTATTGTAGTGACCCGAATCCCACACGSGATTCCAATGCACTTGATGCTGTGAAGGCGGCAATATTGCGCATGACATATTACTGGTACAACTTTATGCCACTCTCCAGAGGCTCCTCGGTTGTTGGCTATGTGGTGTTGCTCGGCTTATTCCTCGCAGCAAGTATGGATGTGACAGCAAGYATCCCACCAGGGGTTCAGGTCGACTGGGAGGCGATCCTGTCCCCAGACCCTGGCACGTTTGTCGAAGCTGTCAAGCCC…
IM-C6_39.5	CL1874Contig3	ATCAACGCAGAGTACATGGGGATGCACATATTGAGGTTGCTGTTAAAGGCAGTCTTGCTGCCAAGTTTCGTAACAGTGGACAGACATGTGTATGTGCAAACAGGATACTGGTGCAGGAAGGTATCTACGAAAAATTTGCAAGTGCATTTGTCAAGGCTGTTCAGAGTTTGCAGGTTGGCAATGGGCTAGAAGAGAGTACATCACAGGGTCCACTAATCAATGAAGCTGCTGTTCAAAAGGTAGAGAAGTTCGTAGATGATGCTACTTCAAAGGGAGCCAATATCATTCTCGGTGGTAAAAGGCACAGCCTCGGGATGTCATTTTATGAGCCAACTGTGGTAGGGAACGTCAGCAGTGATATGCTTCTTTTCAGGGAAGAAGTTTTTGGTCCAGTTGCAC…
IM-C6_39.5	CL1882Contig1	TCGTAGTTTATCTCTCTCTGCCTCGAATTTGGGCGATCAAGAGTATTTCTCCAAGAGCAATCCCATGGTCATTGTTTATTCTAAAAGCAATGATGGAGCACTTGAAGAAATTGGGCGTACTGAAGTAATTCTAAATTCACTGAACCCATCTTGGACTGCAAAGATCAATTTGCAATACCAGTTTGAAGTTCTTCAGCCATTGGTGTTTCAGATTTTTGACATTGATCCACAGTTTCATGATGTCAGTGAGAAGATGCTTAAGCTGGAAGAGCAACAGTTTCTTGGAGAAGCAATCTGTAATTTGTCTGAGGTTATCACCAAACAGAACAGACTATTGACCCTTAAGCTTGGTGTTTCTGAGCATAACTTACCAAAATCCTAGTAAATCTGGTGAGCTAA…
IM-C3_31.5	CL1944Contig1	ATGGGCACGCTCGAGTTCCGACTACCGTCGCCGAGCCGCTCGCGCGCATCCAGCCCGCCGTCTCCAGCTCCCCGGGGTCATACTTCCTCCTCGCGCGGTGCACCGGGGTCGACCCCGACGCCCACACGATTGAATGCGAGACGGTTACTGAAGGTGAAAAAGATACTTTGGAGCCATGGAAATTCAAGGTTTCCTACGACAAGTTGGTCTTTGGGTGCGGAGCCGAGGCATCAACTTTCGGAATAAAGGGTGTTACTGAGCATGCAACCTTTCTGCGGGAAGTTCACCATGCTCAAGAGATTCGCAGAAAGCTCCTGCTTAATCTGATGCTGTCTGATGTGCCTGGAATATCAGAGAAAGAAAAACGCAGACTATTGCATAGTGTTGTTGTTGGAGGTG…
IM-C1_48.5	CL1969Contig2	ATGGGGTCATCTTCTGCAATTGAAAATTACCGCAGTGAATGGACATGTACAACAATCTCAGATGCGATGGGCATTGTATCATCGTCTGCAATTGAAAATTACCGCAGTGAATTGACATGTACAGCAATCTCAGATGCGATGGGCATTGTATCATATCCAGTTATCAAGTTTGCTATGAGCGATTCTGATTGTAGAAGGATCCCAAATGGATATGAAAATTCTAGATCAGAAAATGATTCATTGCCATCTACATCAAAGAAGGATCCAGAGTCAAAATATTGGAGAAGTAATGTTGGACAGAAACAACAGAGTTATAGTGGTCCAATGGAAAGTGGTGTTAATAGCTCGACGACTGAAAGGAGCCACGGTTTTGAAAGGGATGCAACTGCTCCAGCATTA…
IM-C2_71	CL1982Contig1	TATTGGGTTTTTAATTTTTTAACCTTTATTCCGTGAACGCTGCAGTCTACGAAGAAAAGGCACTCAAGTTCATGATGGAAGCGAAAGCTATTGAGATTAGTGCAATAGCCCAAGAGGAGTTGCTATTGAATAAAACCTCCTCATTAGATGCCCATGTTGAGGCTCTGCAGAAAAAGGTAAATGACATGCAGGAAGAAAATGCAGAACTTAGAACAAAAGCCGGCTCACGGATGGAAGCGAATGAAATATATTCTGAGGATGAGAAGCAAAAAGATGCTGCRGACTCTAAAGGGAAGCAGGTCCAGATGATGAAGGATATCGAACTTGATCAAATATCTACCTGTCCAACATATGGTACTGGAATCTACCCACTTGGCAATGCTGCAAATGCTGAGCTGG…
IM-C3_55	CL1988Contig1	GCTAAATCCAGCTGAACAAGAGAAGCATTTGAAGAAACAGAGAAAACGCAGTCTCCAAGGCCGTGAAGAGGAGGTACTATTTTTCTTGCTTTCTAATTGTACCTACGTTTCCTCCATGCCATTACAAGATGGATCACATATTAATATTCCAGCTGCGTCTCTTATACCTGCAAATGTTTGTATTTCAAGATGAGCGCCTAAATGTTTCTTAAACATTGTTTTTTTCTGCTAGACTTTAGCAAGGTTACAGAAGTTTCTAAGCCTTCCTTTCTTAGTAATAAGCCTGCTAATACGGAAACAAAGGCAGATGATGATGAGGGCTACAAAGAGTGGCACGCCAATCGTCTCACTTTTGAAACTTCAAAGGATGGTATGAGTAGGAAGGATGATCCAAATGAC…
IM-C7_46.5	CL199Contig2	GCCGAGTTTGAAGCATCAGAGGAAATGGAAATCGGACCCGAACTACACCAAGGCGTGGTACGATAGGGGTGCAAGGCTTTACCAAGCCAACAAGTACAGGAAAGGCGCCTGCCAAAACTGTGGAGCCATGACTCATGACAAGAAGTCGTGCATGGAGCGACCTCGGAACGTTGGAGCTAAGTGGACTAATATGGATATAGCTCCAGATGAGAAGGTGGAGTCGTTTGAACTTGATTACGATGGGAAGCGTGATCGCTGGAATGGTTACGATACGTCAACCTACAGCCGTGTTATCCTAGATTATGAAGCTAGAGAAGAGGCCAGGAAGAAGTTCCTGAAAGAACAACAGCTCAAGAAACTTGAGGAGAAGGACGGTGAGCAGGATGGTGAGAATGCGGG…
IM-C5_91/80.5	CL1Contig1000	ATTGGGTAGTCTTGGGTCCTTTTTCCCCTTCGTTCTCATCTCTCTCTCCGACTTTCGCCATGGACAGCGCCGCCCCGAACTCCTCCGCCGCCGCCGCATCAGCAGCGGCGGCCGCTTCCGGTAACGGTGTACAAGGTGGCGCTGGCGGCGACCGTCCCGAGGACGCCTCGAAGCAGAACCTGGCGCAGGTGACGGGCTCGATCCAGAAGACCCTGGGCCTGCTCCACCAGCTCAACCTCAACGTCTCCTCCTTCAGCTCCGCGTCCCAGCTCCCCCTCCTCCAGCGCCTGAACGCCCTCGTGGCGGAGCTCGACACGATGCAGAAGCTCGCCGACGGGTGCAACATCCAGGTGCCCATGGAGGTCGTCAATTTGATTGACGACGGGAAGAACCCTGATG…
IM-C1_54	CL1Contig10014	ATGGGGAAGTAGGCAGTGAGGAGAGGACAAAGCCACCCACCCACCGTGCCAGAGGAAGGAGAGTCTCCTCTGCTCCTCCCTCCATGCTCCTGCAGTAGCCTCCAAAACATCCAACGTCCAATCCACTTCCAACAAGGTACCGCCACCGGCACCGTGATCCGAAATCCTCCATCAGCGACAGCCACCTCGCAACGCGCAGCTCGACCAGGAGCGGGGAATGGAGGAGGTGGCCGAGAAGAAGGCAGTGGTCTTCAGGCTGTTCGGCGTCGAGGTCCACGGCGAGGCAGCGGTGGCCGCAGAGGAAGAGGATGAAGAGCGGTTCATGGAGCTCAAGAAGAGCACCAGCATGCCTAACCTCACCTCCATCGCCCCGCTGCTGCTGCCCGGTGAGGCCAGCAA…
IM-C2_58	CL1Contig10080	ACATGGGAGGGTCTGGAGTCATACCCAATGGAGGGCATGCAATGAGATATGCAGCCCATCCTCAGGACATCTCCCAAACTATTAACATGCAATATGGCATGAGTTCGTTGATCCCCGAAGGCCAGTTCAATGGTTCCTCCATCCAAACTCAAGCATCAAGAAACTCCAACATGCTAGCATTGGGACCTCCACAGCAGCAGCAAAACTTTGAATTCTCAGCACTTGGTCAATCTCCGGCTCTCAGTCCTTTTGATGACTGGCCTGGCCGTTTGCAGGAGAGCCGTGGTGGTGTTGATGACTTCCTGATGGAGGAAATTAGGGTGAGGAGCCACGACATACTGGAGAATGAACAAGAGATGCAACAAATGCTACGCATTCTGAGTATGGGTGGGGCATCAG…
IM-C4_70.5/71.5	CL1Contig10130	GCCTTACTCCGCCTTCCCCTACTCCCCCAAAACCTCCGCCTGCCATGGCGACCGCCGCCCCAGACCGCCGCCACATTCCTCTCCTTCCTCTCATCCTCCCACCACCACACCGCCGCCGCCGTTGCTCAGCTCCCTACTAAGAATCCAGAGCTAGCTTCTGGGGAGAAGAAAATCCGGTGGTCATCGAGGGCGGTGCGGTCATTTGCAATGGCGGAGCTGGAGGCACGGAAGATGAGGTACCCAACCACAGGCACTGAGGGGCTGCTTATGGGCATACTTGTTGAAGGAACTAGCGGCGCGGCAAAACTTATGCGTGCTAATGGAATCTCATTGCTCACAGTGCGTGAYGCGGCGGCGGAAGTTCTTGGGAAGTCAGAAATGTTTTACTTCAGTCCTATG…
IM-C5_40.5	CL1Contig10224	ATGGGTGGAAGCAACTGGTCTCCCCAAGGGTGTAATGATTACACATGGCAACATGGTGGCCACAATCGCAGCTGTCAGGACAATTATTCCAAATCTGGGCACGGGAGATGTTTATCTGGCATACCTTCCATTGGCTCATGTTTTTGAACTAGCGGCAGAGACTGTCATGTTAGCTTCTGGTGTTGCGATTGGATACGGCTCAGCTCTGACAATGACTGATGCATCAAACAAGATAAAGAAAGGGACAAAAGGAGATGTTTCTGTACTGAAACCTACTCTTATGATTTCAGTTCCTGCAATTCTGGATCGCATAAGAGATGCAGTGTTTAAGAAGGTTGCTGATAAGGGTGGGGTGACAAAAAAGCTCTTTGATGTTGCGTATAAACGAAATCTTGCAGC…
IM-C7_95	CL1Contig10262	GCCCATCCTCCTCGAGGACTACCATCTGATCGAGAAGCTCGCGCAGTTTGACCGGGAGCGCATCCCCGAGCGCGTCGTCCATGCTCGTGGAGCCAGCGCCAAGGGCTTCTTCGAGGTCACACACGACGTGTCCCAGCTCACGTGTGCCGACTTCCTCCGGGCTCCTGGGGTTCAGACCCCGGTTATTGTCCGGTTCTCTACTGTTGTGCACGAGCGTGGGAGCCCCGAGACCTTGAGGGATCCGCGTGGTTTTGCGGTCAAGTTCTACACCAGAGAGGGTAACTTTGACCTTGTTGGGAACAATATGCCAGTGTTCTTCATCCGGGATGGGATGAAATTTCCTGACATGGTCCATGCCTTCAAGCCGAGTCCAAAGACCAACATGCAGGAGAACTGGAG…
IM-C2_40.5	CL1Contig10286	CTTGATCAGCCAGCAAGCAATCAGGGTTGATGCTTGCCAAGTAACAACTAACTATTTTAGTTGCCCCACACACTGGAGGTGTTTCTTCCATGGATGCCAGCGTCGGTCAGGACGTGTGGGACTGGGAGGTGCTGCCTGACGGACATAGGAGCTTCTACGCCGAGAGCAGGGCTGCACCTCCATCCTCTGGACACGGTGTCGGCCAGGTTCTTCTTGCCGTTCCAGATCAAAAACTAGAGGAGCCGCTCCTGCCTCCTCCATCAGAAGCCGATGAGTGCAAAGACATCGGCGTCGTGCCAGCCGAGACCCAAGAAGAGCACACACCGATGCCGCCGGTGTCTCAACTGCTGCTCTCTGACAGCGACGACGGAGAGCAGAGCTCCGACAACGCTAAGGAGG…
IM-C4_70.5/71.5	CL1Contig10373	ATGGGGATCGTCGTCCGCCCCGGTCTAATCCGATTCAAACGCACCGCTTCCTCGTGTCCGAACTAAGCCCCAATCCCTCCCCCAGCACCGGCACCTCCCCTGGTAGGTGCTCGACGCGATGGCGCAGAAGGAGGCCAATGGCAACGGCGCCACCACGCGCCCGCCGCCCACGCCCTCGCCGCTCCGCTTCTCCAAGTTCTTCCAGGCCAACATGCGGATCCTCGTCACCGGCGGAGCTGGATTCATCGGCTCCCACCTCGTCGACAAGCTCATGGAGAACGAGAAGAACGAGGTCATTGTTGCTGACAACTTCTTCACTGGTTCAAAAGACAACCTCAAGAAGTGGATCGGTCACCCCAGATTTGAGCTCATCCGTCACGACGTCACCGAACCACTGCT…
IM-C1_91/82	CL1Contig10419	CTGGTCAGTATTCATGGCTTCAGGCTAGCATTCTCGGCATTGATGACCGCATTGGCAACAGACACCTTGAACCGCTGGAGGCTCATCGCTTTCTCTTCCACGGTGCCGCGCATGATGAGACGGTGCACGTTCACAACTTTCTTTTGACCCAGGCGATGTGCTCTGTCCATTGCCTGGAGATCCTTCATCGGGTTCCAATCATGTTCCATGAAGACCAAAGTGTCGGCAGATGTCAAATTCAAGCCCAAACCGCCAACATGTGTTGTTAATAGAAGCACGTCAATGGTTGGATCTGAATTGAACGATTTGACAATCTCAAATCTCTTCTCTGTTTGAACAGAGCCATCAAGCCGCAAATATGTGACACTTCTCATATGGGACTGAAACAGGTCCTTCTCG…
IM-C2_40.5	CL1Contig10420	ATGATAGGGACTCGCTTCCTAATCTGAGGTAGTAGATCGGAGGAGAAATCTTAGCGGCGGCGGCGCGGCGTTGCAGAGAGAGGTGACCAGGCGAGGAGAAGCAGATCCGAGCAGAGCCGAAGATGAGCGGGGTCAAGAAGGTGACGGACCTCGCGGCCAAGGCCGGCAAGGCGATYGACTGGGACGGCATGGCTAAGATGCTCGTCTCCGAGGAGGCCCGGAAGGAGTTCGCCAACCTCCGCCGCACCTTCGAGGACGTCAACCACCAGCTCCAGACCAAGTACTCCCAGGAGCCACAACCAATTGACTGGGAGTACTACAGAAAAGGAATYGGAGCGAAAGTGGTGGATATGTACAAGCAGGCTTACGATAGTATTGAGATCCCCAAGTTTGTTGACA…
IM-C2_54/49	CL1Contig10484	TTTTATTTTTGGGGTTTTNTTTTNTTTTATTTTGTTTTNTTTGTTGCACTCAGAGTGCCCCGGTTCTCATCTAGACATCTAGTCCATCTACACAGCCACACCCTGTGTCACTACTCTGCCTACATCTCTCCATTTCGGTCCAGTTGATTGAGCTAAGTGCAGCAGCTCCAATGGCTACTCCATCGTCTGCCATCGCCGCCAAGTTCGGTCGCACGGCGGCGCCCGCCTTGAGTTGGAAGGGAGGCAGAATTTCAGGCCAGAACCTTATCTCCATGGGGACGAGGACGACGTCGAGAAGATCCCTTCGCCTCCGTGTCTTGTGCGCGGCCAAGCCGGAGATGGTGACCAAGGTGATGGATATCGTCAAGCAGCAGCTGGCCCTCAAAGACGACGCCAACC…
IM-C3_36	CL1Contig10508	ATTTCGGGGTATTAAAAAAACTAAAAAAAAAAGAAAAAACAATGGGGAAGCACCACAGCAGCTTAAACTTCTAAGCCTTCCCCGGTGCCAGTACTACAGAGCAGCATACAGGAATGGCGTCCCTGAAGGCCGTCAAGCCCGCCGTACTTGCAGGGCAGGCCAAGGAGCCTGCCAAGCTCAGTGCCACGGCGTCCAAGCCAGCAGCCACCAAGGAGCCAGCAAAGCTCAGTGCCACGGCGACCAAGCCAGTAGCCGCCAAGGGTGGCATCAAGAAGGCTGACTCGAAGCCCAGGGAGACTAAGAAGAGGCAGGTGAAGAGCAGCAAGCCAGCAGCAGCAAAAAACTGAAWACGGCAGCAGGAGAMATGGAGCTTGCATGSAGATCTCCATCATGCTATGA…
IM-C3_55	CL1Contig10553	TCGTCTGCCTGCAGTGCCTACAACGACTACCTACTAACCTCTTCGACTTCGCCATCCTCACGCCGCGCACAACCACCGGCTGGTGCGCCATCGCCTCCTTCATCCTCGCCGCCATCGCAGGTGCTGGATTCATGCTTTATGTGATTGAGAGAGCCAAGAAGTGCCTGGACTTTGCAGCCACCCTCTACATCATTCATCTATTTATTTGCATCATTTATGGTGGATGGCCAGCTTCAGTTACATGGTGGGTTGTTAATATTGTTGGTTTGGCAATCATGTCTCTCCTTGGAGAGYACCTATGCATCAGGCGAGAGCTACAAGATATTCCAGTACGGATTCGTGCAAGTGTTTAATCTCAGAGACTAAAAAAGGAGTATAGGCGGTTTCCAACTGTTGTTA…
IM-C7_78	CL1Contig10603	TATTGGGGTTAGTTCTTACTTACTTACTTAACCTTACTTAACTTAAGTTAGTATTCCACACCGCCTGCAAAAAGCCAAAGACCACCACCACCGCCGCCTCCTCCCTCGCCCCTGATCCGATCTGACGGAGCCGGCCATGGCGGTTAGGGTTTGCCTCTCCGCCATCCTGCTCGCCTTCCTCCTCGCCGCCTCCCCCATCGCCCAAGTTGCTGGGACTCAGTCAGAGGAAGATGCTGCTATGGCAGAAGTTGTCGAGAGTGCTGATCTAGGGTACGTCGGTGATGATACTCCGGTTTCCAGTGATGCACCTTTGACCCCCGCTCCTGGTGTGGAGACTGTATGCGTCTTCCCCAAAAATGCTGGCAAAATTGTACCAGCAGGTGAAGAAACTGAGCTATT…
IM-C4_96	CL1Contig10653	TTATTTGGGTTCTTAAAAGTTCTTAGTTCTTTCGTTTAAAGTCTTGCTGCTGATGCACAGTTCAAGGAATTAGCAAAAGAGCTGAAACCACTGTTGATGTCTGTACAGTCGTCCCCTCAGTCTTATCAGATATGGCCAAAGTTGGAGGACTTGGTTGCAAAGGAGAGGGAGATGCAGGATAAGCTCATGGCAAGGCATTCCACCGTGGTTGACAGTTTCGAGAAGAAGCTACGTGGGCAAGATATAGAAAACCGGATTGCTTCCCAGCAGCAGAAAATTGCTGCGCTGAGGCAAGAGGTTGAGTCTCTCTTAGAGTACCTTAGCGAGATATGAGCAAATCTGGTGYCATCTTATATCATTAGTGATTAGWCTGAAGACCAYCTAAGCTTTATTTTGTTG…
IM-C5_40.5	CL1Contig10677	GCATGGGGAAAATGGGGCATTTTATCAAATAGCCCGGGACATACCTTCCCCTCTCGAACCACGCGGCGAAGCCTTCCTGCCACCGCTCCCCCTCTGCCCCTCTGCTGGAGTGCAGTGCAGACCCATCCGGACTTTGACGATTTTCCGTTGGCAAGGAGCACAGCTCCCTAGCATGAGGAGCTGGGGTGGCCGCCCCGAGTCGTTCCTTTTCGCATCGTTCGTCGCCGTCTCTTGCCTTCTCCTCGTGTCCGGATCGGATCAGGAATTCCATGGAGGGACTGGATCCAGATTACTTCACCAAATAAAGTCACACGAGGTGCATTGCTCAAGAGAAAGGAGCCGTGCAGCTTGGAAAGCTGTTGACGAGYATTTGATGCCATTTGTGGAAAAGGAGAAATA…
IM-C3_81	CL1Contig1071	CCCACCCGTCGAATCTTCATCTCCCTCCTCGTCGTCGCAGCGGCGGTCATGGGGAACAGCATTATACCGCTTCCTCTGCGGCGTCTGCTCCGACCTCTCCGACGCCGCCTTCACCCCGCACGGCGCCCACGTACTTCCGTTCGTCCAAAGCTCGGCCAGGACATCCTCAATTTCCAGCGCACTACCCCACGGCCGACGCGCTCCAGAAGACCATTGCCGACGCCGGATACAGGCAAGTCCCGAACGCCAAGGGCCAGGAGGTGCTCGCCAGGAAGTACAGGATCAGGCTAAGTGGGATCGACGCACCCGAGAGCGCGATGCCCTATGGCAAGGAGGCGAAAGAGGCGCTCCTGAAGCTTGTGGAGGGGAAATGTCTGACGGTGCACATCTACGACACCG…
IM-C3_55	CL1Contig10725	ATGGGCTCGCCTGCCCTGCCAGTCCCGTGCACTACAAGTACAACCCAATCAAGACTATCAAGACCAATGTTGTTGGAACACTGAACATGCTTGGATTGGCAAAGAGGATTGGGGCAAGATTTCTCCTCACAAGCACCAGCGAGGTCTATGGTGATCCTCTCCAGCACCCTCAGGTGGAGTCATACTGGGGCAATGTCAATCCCATTGGTGTCAGGAGCTGCTATGATGAGGGCAAGCGCACAGCTGAAACATTGACCATGGATTACCACCGTGGTGCAAACCTTGAGGTGAGGATTGCTCGAATTTTCAACACTTATGGTCCTCGCATGTGCATAGATGATGGCCGTGTTGTCAGCAACTTTGTTGCTCAGGCACTAAGGAAGGAGCCTTTGACTGTCT…
IM-C3_44.5	CL1Contig10730	ATGGGGAGTCCCGTCGTTGCCGAGCTCCATCCTCCCCGTTTGCCTGTGCCCTGTGGCCTACCCCGAGCAGCGCCGCCGCCCTCTCTCCGCTCTCCGCATCCGGCTCCTGTCGTCGGCGCGACTCGAGCTCGATCTTAGGGTTCTCCACCTCGCTCCATGGCGGACGAAACCAACCGAGCGGCTTTCGTGGAGCTGCAGGCCCGGTTGATCGAGACCACCGGGAAGATCAAGCAGCTACAAACCCAGATACGTACTAAAGAGAGTGAAAAGAAGCGTGCTTACCTTACACTGGAGGAACTTCGCCAATTGCCAGATGATACAAACACCTACAAGACCATCGGCAAAGTGTTTATTTTGGAGCCAAGATCACTTCTGGCGAATGAGCAAGAGCAAAAGCTA…
IM-C1_62.5	CL1Contig10731	CTTGGAGATACAGAAGCTGCGGGAGAGCAAGAAGGAGTACGACGTGCCCGCCGCGCTCTCGCTCATGAAGCAGGTCGCCAACACCCGCTTCGTCGAGTCCGCAGAGGCGCATTTCAGGATGAACCTCGACCCAAAGTACAACGACCAGCAGCTCCGCGCCACGGTCAATTTGCCCAAGGGGACGGGACAGACCGTGAAGATTGCAGTTCTCACCCAAGGTGAGAAGATAGATGAAGCGAGAGCAGCAGGAGCTGATATTGTTGGCTCAGATGACTTGATTGAGCAAATAAAAGGAGGATTCATGGAGTTTGACAAATTGATTGCATCACCTGATATGATGCCTAAGGTTGCCAGTTTGGGTAAGATTCTAGGACCAAGAGGATTGATGCCTAACCCCAA…
IM-C1_71	CL1Contig10771	ATGGGGGGGAAGACGAGCCGAACACAGGGAAGCGCGTGAGAAATAAGCGGTCCTTGTCCTTGCCGGAGAGAGAGAGAGAGAGAGATGGCGTCGGCAGCGACGGCGACGCCGGCGGCGGCGGCGACGGATGGTTTTGGGGGAGGTGATCGCGATCCACAGCCTYGAGGCGTGGACCATCCAGATCGAGGAGGCCAACGCCGCCAAGAGGCTGGTGGTGATTGACTTCACTGCATCATGGTGCCCRCCATGCCGCATCATCGCTCCAATTTTCGCTGATCTTGCTAGGAAGTTTCCGCATGTTGCTTTTCTAAAGGTTGACGTTGATGAACTGAAGCCAATTGCTGAGCAATTCAGTGTTGAGGCCATGCCGACATTCCTGTTTATGAAGGAAGGAGATGT…
IM-C7_76	CL1Contig10793	ATGGGCTCCAGTGCTGCGTAGCTATGAACATGGCGCTGCGCCAGAGCATGTTAAAGGATAGGCCCGTTGGTGCTCCCACAGCCACGCAGGAGTCTGCCGTACTCACCGAAACCCTGCCGTTGGTTTCCCTGCTTTGGCTAGTGAGCATCGTGTGCCTATTCCTCATGCCCGGTCTACCCAACCGAAGTCTGGTGGCTCCAAGGAGCGCCGAAAGAGAACTCGTGATGGTAGCCGGAAAGCTAAGCAGTGATAAACCAGAGACTTTGGAGCTTCTGCTTCATGGRAGGCGGTGCAGGGGCACGAGGGCGAGGATCAAGCTAGATACCTCGCCATTGCATGCAGCAGCAGCTTGCTAGGCTAGTGAGACCTTCTTTGCAAGTTCCCAGAATGTAGTGTAAT…
IM-C4_67.5	CL1Contig10884	TATTTTGGGTTTCCTTTCTTAAAAGGTAAATTCCTGCTTTGATTGTGTGGACTCTTGGAGGAAAGAGTGTATCTGTTGAAGGATCATGGGATAACTGGAAATCAAGGATTTTGTTCCTGAAAGTGTTGAAAGTGTATCAGAATTTGAGGCCCCTCCATCCCCAGAGTCTAGCTACAGTTTCCAGTCACCCGAGGAAAAGGACTTCGCCAAGGAGCCGCCTGCTCTTCCATCTCAGCTTCACCTCGGCGTTCTTAACTCACAGCACTCGGAAGAAGTATGCGCACGACCCCAGCACATTGTCCTGAACCACCTGTTCATTGAGAAGGGTTGGGGCGCCCATCCGCTGGTAGCTCTTGGTGTAACCCACAGGTTTGAGTCGAAATATGTAACAGTCGTCCT…
IM-C2_84	CL1Contig10948	ATGGGGAAAGGATAAGCGTGCACTCAAGGTAGCCAAAAGAAAGCTAGGGACACATAAGAGAGCCAAGAAGAAGCGTGAGGAAATGTCCAGTGTTCTTAGGAAGATAGGATTTCAGAATTTCATGGCCTTTGATTCCATCAAGGCAGGAGACGCTTCACCCAAGTATTCTTCTAGCATTTGCAACAAGGGCACACTCATTGAGGCAAACACCTTCGCTCATTGTGGAAAGGCTAAAAGCTGGAACAGCTTCAATAGATTGAACTACCAGGAGTCAAGTCATGGATCACTTCCAAGGGTTACTGACCCAAAGGAAAATGGCGAAGCAGGAAATGATGCATCAGACTCCATGTGCTTCACTGATCTGCCGGCCGCATTGGTCTGTGAAATCCTTGCCCGCCT…
IM-C4_96	CL1Contig10987	ATTGCCTGTTATTAGCCGCTAAAATGCAGTGGAAGGAGTGGAACTGCAACAGCGAGTGCCGGTACCACTGCATGATGGAGAGGGAAGAGGAGAGGGGAGAGCTTAACCTAGGGCCGGTCAAGTATCACGGCAAATGGCCTCTCAAACGTGCATCCGTGTTTTCAGGAACCTTTTTCGGCAGCTCTATCTGCTCTGACTCTTCTTGTGCAGTTCAATGGGTGGCTATCGTTTTTCCTCTTGCTTTCATACAAGCTGCCTCTTAGACCTGAGACCCAAGCGACGTACTATGAGTATACTGGGCTGTGGCACATTTACGGGCTCCTGGCCATGAATTCGTGGTTCTGGAGTGCCATATATCACAGCTGTGATACCGCTTGGACAGAAAAGCTATATTTCTCA…
IM-C6_39.5	CL1Contig11037	ATTGGGGTATTCATTCCCGAGCCTCATCCAAAACCCGGAACTCAGAGAAAGCACAGCAACCACTACAGCCGACTAATCGAAGGCCACCGCCATGGCCGCCCCTACCGCTACTTCCATGCTGAGCGCCCTGCTCCAGTTTCCCCTTGCTCCGTTCTCCGGGAAGAGCTCCGCGCCGTCGGCGGTCCAAATGGCTCCCCGCCGTGCTCCTACGGCCGTGCTCGCCTCGAAGGGCTACAACGTGCAGATCGTGGTGGACGAGGGGGAGGGTGAGGACTCCATCTTCCGTAGGTTCAGGCGGGARGTGATGAAGGCCGGCCTGCTCCAGGAGATCAAGCGCCGCCGGAGGCACGAGAACGCCAAGGACATCAAGATCCGCAAGGCCCGCGAGGCCGGCCGCCG…
IM-C3_71	CL1Contig11147	GGGTAATTCAATGAATGTCAAGCTAAGTAGCTACTGTCAAGTGTTCAGAAGATATTCTTCTCAGTCCAGCTTTGATTCAACTAACACCAAAGGCTTCAGTTTGACTGGCACTGGCATTACAACTGATGTGCAAACCAAGCTACGCCGCACGAATTATGGCCATATCTGTTCTTCCTTTTGTCATTGCTCAGTTCCCAAAATGTTGAAGAGCGAGCGCTGGGAGCGCCTAGCCATCTTGCTGGCACTAATTACATCGTTCGCACTTGTACTTGGCTACTGCTTGTATCAGGTTTTCCAGCCTTGGATTCAGAGAAGGAAGCTTGCATATGCAAAGCACAAGCATGTGATCTCTGGGATCTTAAAGCATGCCCAAATGCAAGCACTTGGCCGGCTGCTTAA…
IM-C5_77/74	CL1Contig11206	CTGCACCGTGTACATAGAGCTTTTCATGACGGAGAACCTGGGCCAGCTGCCAAGAGGCCACGGCCATCTCATTTAATTCCTTCGCATTCTTCAGGCCTCCAGTCCCCTAATATGTCTTCACACTCAGTTCCCTCTTCTGCAAAGTGGGGACTGGCTTCAGCATCAAAGGGCAAAAGGGCTAAGTCGACCACGCCACTGGCATTACCATCCGTGGATCCAACTTCATTGATTAAACGGAAAGTTTTTACAAGATGGCCAGATGACAACAACTTCTATGAGGCCACTATAACCCGTTACAATCCTGCTACGGGTGAGCATGCTCTTGTCTATGACATGGGCAAATCAACGGAGACATGGGAGTTAGTCAGGCTTTGTGATATGGCACCTGAAGATATAAGA…
IM-C5_40.5	CL1Contig11227	ACATGGGGACTCCTCCCTTCTTCCCCAGGCGCACCAAGGTTTTCCAACCGGCGGCGGCGGAAGGCGGAAGGCGAACGCGGCGAAGATGGGGCACGACAACGTCTGGAACTCGCACCCCAAGAACTACGGGCCGGGCTCCCGCGTCTGCCGGGTCTGTGGCAACTCGCATGGACTGATCAGGAAGTACGGGCTCATGTGCTGCAGGCAGTGCTTCCGCAGCAACGCCAAGGACATTGGCTTCATCAAGTACCGTTAAGCCACCAGGACCAGCTGCCCTGATGTCAAGCTAATCAGGCGTGAACAAATGGATCACTTAATAGAAGGCTTAATTTCAATTCCAGTAATTTAGCTGTTTGCTCAGTACGGCTCTGCAAGGAAACTTTGTGGCTTTATGTTTTG…
IM-C6_70	CL1Contig11341	ATGGGGATCCATTGTACTAGTAGACGCACTATCTCCTACAATCTCAATCGCCACATTTGCAAGCTAGATCGAGGAGGGGAGGGACGGCGCCGCTGCAGATGGAGAGGACCTGGTGGACGTGCTGTTGAGGATACAAAACGAGGGTGGCCTCGAGGTGCCTCTTACTATGGGAGTTATCAAAGCTGTTATACTTGATCTCTTTAATGCTGGGAGCGAGACATCCGCGACCACGCTCCAATGGGCTATGTCAGAGCTCCTGAGGTGCCCAAATGTGATGCAGAAAGCACAAGCTGAAGTACGCCACAATCTCAAAGGAAAACCTAAGGTGACCGAGGATGACTTGGCCAATCTCAAGTACCTGAGACTCATCATCAAGGAGACAATGAGGCTGCATCCAGC…
IM-C5_77/74	CL1Contig11367	ATTGGGGTACCGTAGTATTCTAAGTAACTTCGTCCGGGCATTGGTCGTTCTCGAGCACCCACAGCCACAGCAGCTCCGGCGAAACAAGGACCACCCATGGCCACCTCGACCGCCGCAGTGCTGTCCCCGCCCTCCGTGGCCGGGCTCCGCCTGGCGCCGTCCCCGCGGCGCGCGGCCTCGTTCCGGTCGACGGCCTCCACAGCAAGGCGGTCCGTGGCTGCGCGTGCGGCGTTCGAGCCGTCGGTGGTGATCAGCCTCAGCACGGGGCTGTCGCTCGGGCTGGGCCGCTTCGTCTTCTTCAACTTCCAGCGGGAGAACGTGGCGAAGCAGGTCCCCGAGCAGAACGGCAAGACCCACTTCGAGGCCGGCGACGTGCGCGCCAAGGAGTTCGCCGGCATC…
IM-C7_80	CL1Contig11461	TATGGGGAGCTAGCTCAATTATAACACCACTAGCAGCTTCAACGCCCAGCATTCCTCACCACTCTTTCCTCTCACACTCTACGCACACAAAACACACCATCATCAACAACCTCGCGGATGGAGAAGTGCAGATCGGTGCCGCGCGAKCACTCGTCGGCGTACTACGGGTGCGGCGGCGGGTATGACTACGAGGACGTGGGCCGCGGCGGGGYGGCGGTCAAGTCGTACAGCTTCAACGGGCCCAGCGCCGGCGAGGACCCGGAGGAGAAGCGGCGCCGGCGGGTGGCGTCGTACAACGTGTTCGCGTCGCAGGCCAGGCTCAAGTCATCCGTCCGCGGCAGCTTCAAGTGGCTCAAGTCCAAGCTCTCCGACGTTCGCTACGGTGGCCTCTGAACTCAA…
IM-C6_70	CL1Contig1154	AACCCAGAAGAAATCGAGTTCTTCAGCTTCTTTTTTTCTTAAGTTTTTTTAAAGGGTTTTTTTTCTTTTTAATTTCTGTACATTCCCATCTAACATCTGATGGAGTTTGGTCCGACATTAAGGAGTTCGCAAGCCATAAATATCAGTTTGAAGTGCCAGATGATGCAAGGGTTGGACTAAAAAGATTGCAGTCCTTCGCAATCTTTGCCAAAAGGTGGAGTAACAATTGCTGCTCGCAAATACGAGTTGAATTCTGCTGCTCCATTCCAAGCTTCAGATATCTTGAATCTCCAACCAATTGTGAAGCACTCAGTTCCTACCTGTACTGATGCAAGGAAGCTTATGGAAGCAGGGAAAATCCGGATGGCTGAGGGAACACTGAATGAGGCGTACGCACTA…
IM-C1_91/82	CL1Contig1168	AGTGGTCACAATTACTTCTGTTCGGCCACAGCAGGCGTATTACCTGAATCGGCTAGCACATGTTTTGAAATGGGTACCACCTCCTCTTTTATGGTTAGTGGTGGAATGGCCTGGTACTACCGTTGAAACGGCAGATATCCTGAGGTCTTCTGGGGTTATGTACAGGCATATTATGTGCAGGAAGAATATTACCAATGCACGCAAGATTGCTGTCTGTCAAAGGAACAATGCAATCTATCATATCAAAAAGCATCACCTTGATGGCATAGTGCATTTTGCTGACGAAGAGAGGTCATACATGGGTGATGTATTTGAAGAAATGCGGAAAATCAGGCGCTTTGGCACATGGCCTGTAGCAAACCATGATGGAAGTAAGTACAGGGTGGTTTTAGAAGGTCC…
IM-C2_23.5	CL1Contig1171	ATGGGCTCCTCGGCGCCGCGCCGCCGCAGCAGATAGAACCAATTCTTACTGGAAATCTGCCACCTGGTTTTGATACGAGTACATGCCGCAGCGTGTATGTCGGCAATATTCATGTTCAAGTGACAGACGCATTTCTCCGGGAGATTTTTCAGAGTGTTGGTTCGGTTGACGGATGCAAGCTTATAAGAAAAGAGAAGTCCTCTTATGGTTTTGTTGACTACTATGAACGCAGATCAGCTGCCCTAGCAATTTCGACACTTAATGGGAGGCAAATTTTTGGGCAGCCCATCAGAGTTAATTGGGCATATGCTAGTGGTCAGAGGGAGGATACAACAGACCATTTCAATATATTTGTTGGTGATCTTAGCCCTGAGGTTACGGATTCGGCATTATTTGCAT…
IM-C4_89.5	CL1Contig1175	ATGGGCCTCAGTAAAGAGGCCCAAAGAGGTTCTGCCAACCTGCGTTATCTTAAGCAAATCTCTCAACAGAAATCAAAGGGCTGAAAGGGAGGCTGCTGCTGCTGCATTATCGGAGTTTATTCGCCACAGTGAAAAGGAACCTGCATTGCTTGAACAAATAGTCGAGGAATTGTGTCAACATGTTACCGATGACTCACCAACTGTCAGGAGTCTCTGCTTGCGAGGACTTGTACAGATACCTGAGAGCCACATGCTTAAGTATATCCAGCAAGTCCTAGGAGTAATATTAGCATTACTTGAAGATTCCAACGAATCTGTTCAACTAACTGCTGTCCAGTGCTTGTTGACTGTTCTTAATGTGTCAGAACAAGATGCTGTTGAGCCCATTTTAATAAGTCT…
IM-C3_31.5	CL1Contig11878	ATTGGGGTAATTATTACGGGTACCTAAGTCCCAAATCTCCTCCGCTATAAATCCCGACCCGGATCCATGGAGGATTGGAAATATCGAGTCCTGGGATCGGTAGCCGCCCTGCTCTTACTGCTCGCCATCGTCTTACCGTTTACTCAGACCGAGACCAAGGAGATGGCTGACGGGGCGCTGGTCGGCGGCATCAAGGACTCGCCGGCGGGGCAGGACAACGACCTCCACATCGTCGACCTCGCCCGCTACGCCGTCAACGAGCACAACAACAAGGCCAATGCTCTGCTGGAGTTCGAGAATGTGGTGAAGGTCAAGCAGCAGGTTGTTGCTGGCACGATGTATCACATTACGGTTCAGGTCAACGAAGGAGGGGCCAAGAAGCTCTATGACGCTAAGGTG…
IM-C1_54	CL1Contig11889	ATGGGGGAGATCCACTCGACCACTCCCTTGTCCCGTCCGTTCCCATCGGAACGACCTAGCTTGATTTCGTCCCCACACTACCGCCGACCCTCCAGCGGCAGCGGGGCTCCTCGGAGATTCCGACGCCCTCCACCTCACTGTTGAGCATGTCCTCACCGGCACCGGTTCCGGCCTCGCCGGGGTCCTCCTCTCAGAGAAAACGAGGTTCAACAGAATCTGTTGGCATGTATGCAGTCCAGTGTTGTGAGTGTTATAAATGGCGTACTGTTCCAACGAAAGATGAATTTGAGACACTTCGGGCGAACTTCACTGATGACCCATGGTTCTGCAGCAAAAGACCTGACTGCTCATGTGAAGACCCTGCAGATGTTGAGTATGACAGCAGCCGCATCTGGGTCA…
IM-C4_10/46.5	CL1Contig12061	ATGGGGGGAGCCCAAGTCGCATACCGCGTGGACACAGACGCAACAAACCCAGCCAGTACCGGATGCCTTGAGGACGAATCAATCAACCACTCCACCCAAAGAAACCAACTTCAATCCAATCCAATCTGCGCGTGAGCACCTCAACATCTACCCCGCGTATCTGATCTTCGCCGATCTATCGCGCGATCGAGCCGAGGGGATTTCACTCCAATCCAATCGGAGCAGCCGGATCCAGCCACCGCCCGCCGCCATGAGCTTCATCTTCGGCAAGCGGAAGACCCCAGCAGAGCTGCTGCGGGAGAACAAGCGGATGCTAGACAAGTCCATCAGGGAGATTGAGAGGGAGAGGCAGGGCCTGCAAACTCAGGAGAAGAAGCTTATCGCTGAGATCAAGAAGGT…
IM-C6_8.5	CL1Contig12098	AACTGTTCAGGTGCATTTCGACTGCATATACCGGAGCATCNCGGTAAGGTGTCGAGCCGAGAAGCGAAGCTCCTAGCAGGGAACCGGAGCATCGCGCAGGTTATGTGGCAAACTGACTGAGTACTCTCCCCCATCTTTGTGGGCTAGTGGTAGAAATACTCGTTTAGGACAATCAGAACTAAGATGTCTGTGCGTCTTCCTCTAGTAGCCTTACGTGTTCACTGTCGGATCGCTGCCTGGGAAAGAGCGAAAGCGGGACTTCGCGGACACCGCCAACGGGCTGTACTCCGCACAGGCTTCGCCAAAGCCTCCAGCGGCTATGTACATGATAACCGAGGGGATGAAAGTAGGGGGGAAGAGGAGGGTCATTGTTCCCCCGGAGCTCGGCTATGCGAAAAA…
IM-C2_6/6.5	CL1Contig1214	ATGGGGTCGTCGTCGTGCTCGCCCTCGCCGCCGCCGCCGCGCGCCTCGACAGCTGGCTCGTATGGGTCTACTGGGCGGCGCAGGGCACCATGTTCTGGGCGCTCTTCGTCCTCGGACACGACTGCGGCCACGGGAGCTTCTCGAACAACACCAAGCTCAACAGCGTCGTCGGACACATACTCCACTCCTCCATCCTTGTGCCTTACAATGGCTGGAGGATTAGCCACAGGACGCACCACCAGAACCATGGCCACGTCGAGAATGACGAGTCGTGGCATCCGCTCCCGGAGAAGCTGTACAGGAGCCTGGACAGTTCCACCAGGAAGCTTCGGTTCGCACTACCGTTCCCGATGCTCGCCTACCCGTTCTACTTGTGGTCGAGGAGTCCAGGGAAGTCAG…
IM-C6_39.5	CL1Contig12182	ATCAACGGCACCGGCATGCTCATTCGAGCTTCGCCTACATCGCGCTCTTCCTCGCCTACTCCGCCGGCGCCGACCGACGCAGGGTGCTCCTCCTCCTCGTCGCCGAGGTCGCCTTCGTCGGCGCAGTCGCCGCGCTCGTCCTCAGCCTCGCGCACACGCACGACGGCAGGTCCATGGTCGTCGGCATCCTCTGCGTCGTCTTCGGGACCGGCATGTACGCCGCGCCGCTCTCCGTCATGAAAATGGTGATCCAGACCAAGAGCGTGGAGTACATGCCCCTGTTCCTGTCCCTGGCGTCCCTGGTGAATGGCGTCTTCTGGACCGCCTACGCCCTCATCAAGTTCGACATCTACATCACAATCCCCAACGGGCTGGGCGTCCTCTTCGCCGTGGGGCAGG…
IM-C3_36	CL1Contig12325	CTGCCATGTCGCTGCTCGCCGTCGGCGCCAGCCGCGCAGCGGCCGTGCGCCCGCTCCGCGCCTCGGCAGCATCCGGAGAGGCGGCGGCACCAGCAGCGGGGACCAGACGGCGGAGCGTAGGCCAGTGAAGATAATACTGCCGAAGAAGAAGCCGGAGAAGTGGTCGACGGGGATGGAGCCGGGGTCGTACGGCGGCGGGCCGACGACCGTGAAGCCGCGCAAGTACTGGATGGGGAAGGAGGACCGCGACCCCGTGGGCAACAAGGACGACTTCATCTGGAACAAGAACTTCATGCCCCACATGGAGCGCGTCATCGCCAACGGCGGCACCGACACGCCCGCCACCATCGCCCGCGTCAAGCAGGCGGACGAGGGCTTTCTAAGCTTCAACCGCGCGAT…
IM-C7_46.5	CL1Contig12399	ATATGGGGAGAGCGCCGCCGTCACAGCCTCCTGCTCCTCTGCTCCCTTCTCCCGCGCCGCCGGCCGCAGTCKTCGAACCACCGCCGCTYCCGAGATGGCCCCGAAGAAGGAGAAGGCCCCGCCGCCGTCGTCCAAGCCGGCCAAGTCTGGCGGTGGCAAGCAGAAGAAGAAGAAGTGGAGCAAGGGAAAGCAAAAGGAGAAGGTGAACAACGCGGTGCTGTTCGACCAGGCCACYTACGACAAGCTCATCACCGAGGCGCCCAAGTACAAGCAGATCACGCCTTCCGTCCTCTCTGAGAGGCTTCGGATCAATGGTTCCCTGGCTCGCAGGGCTATCAAGGATCTTGAGGAGCGTGGCCTCATCCGCATGGTTTCGATTCACTCAAGCCAGCAGATCTA…
IM-C5_68/55.5	CL1Contig12475	ATTGGGTCGTTTCTTTTCTTTTTCTTTTTTGTTTACCTAGTTCTAAAGGTAAAGTATTTTAGTCCTAGTTGTAAAACGGTCTTCGTTATTTTCATTCTTGCCAAGATGGTCAGCCTCGCTTATCAAGGACAGATCAAAGACGGGTTCAGAATCAAAACCAAATTTGTTAGGTGTGAATGGAACTATAGAGGACAAGAAACCCCCTGCTATAGGGCCTTCCTCGCTGACATCCTTCAAGGGGAAAATGGAAGCCTGCAACTATGAGGCCTATTCCTCACTCTCGACAGCAGCAAATGCATCCTTTTATGGGTCTCCCTGAAGCTAACGCTCATGAAACTAGTCAGTCCAAGCCAAACTTGCCAGTTGCTCTACCTGTTAAGCATAATTCAGCACCTGCTG…
IM-C2_63.5	CL1Contig1251	ATGGGCACTTTGGACAGGCCATTAGGTCTTGGGAGAACGTGCAGATTACTTCCTCTACATTCTGCATGGCAACATTCTTCTAGATCTTGCAAGCTGCAAGAGAAAGTGCATCCAAGGCTTGTTGTTGCTGCTTGCCATAAGAGGCTTGGTCCTGTATTTGCCTCAAGCGGGAAGGAAAACCTTGGTTCTGCCAATGATCAATTCTCTATGGAATCTTTGAACAAAGCAATGGATGGAGCAAAAAAGCAATGGTCCATACAAGGCTTATTGATGGAGCAACTGTCGAAGATTACCGGACAAGGGTCTGGTGGAAATGGTGGAAATAATAACCGTTATGGAGGCAGCGGTGGTGGTTCTGGTGGCCCAGATGACGAATCTTTTACGGATTCATTGTATGAA…
IM-C3_19/22.5	CL1Contig12594	AGTCTAGTTTGGTTATTCTAACGCAAGAAGTAACAATGGGCTATCTCGCCGGGAATATGATGGAAAGCTTGCAGATGTATGGTCCTGTGGGGTGACTCTTTATGTCATGCTTGTGGGAGCCTACCCATTTGAAGACCCAGATGACCCCAAGAATATACGTAAGACCATTCAGAAAATAATGTCCGTGAGTTATACTATACCAGATCATGTCCACATATCCATGGAATGCAAACAGCTTATGTCCCGTATCTTTCATCAAAGTCCAGCGAGGAGAATCACAATGAGGGAGATAAAGAGTCATCCATGGTTCTTGAAGAACCTGCCAAGGGAGCTCACGGAGACGGCGCAAGCTATGTACTACAGGAGGGATAACGGCGTTCCTTCTTTCTCGGAGCAGAC…
IM-C6_39.5	CL1Contig12595	TTGCTGTGACTATCTTCGGTGGTCGCAGCCATGCTGGGACCTGGGGTGAGAAGCTGGCTGTTGGGGCCTATGATAAGCAACCAAACAATAGGTTAAGAAAGACAAAGAAGACTAGTGCCGTCAGGAGGCCTGCTGATCTACCAGAGCTTCACTGCCATGGGCGAAATCTCCACCGGGTCTCCAAGATCTGTCCTGAACTGTTTTGTTGATGACAGTTTGGAGAATGGCCCCAAGGACACCAAGATGAATGCTTTCCTCTGCTGGGAAGAGGATGCTGCGCAGGAGATAGACGAGAGGGACGGGAAGAAGATGAGGAGCGCCTGATGGTGATATGCTTGCCAAATGAGCATGTGTCATGTTCATTTGTTATTAGAAACCTCTTTTCCTGTTCGGATGCTG…
IM-C1_59	CL1Contig12601	TTTGGGTTAAACTTAAAAAAAACTTTTGTTCTTAACTTTCCGGGGTTCGTTGTTTCCTAACTTCTAGGTTAGCGTACTACTAGAGAACAGCAGACGGCTCTGCCCTGCTCTTCTCGCCGGTGCCTTCTGCTCGGGGCAAACTCCTCCAGTCCTCCCCGTCTCCCACGCTTCCCCCCTCTTCGTCTCCGTCGAGAAGAAGCAACCAGGACAGGAGAGGCGACGATGCAGATGAAGCAGAAGGTGTACGAGCTCTACAAGGGGACGGTGGAGCGGGTCACGGGGCCCCGCACCGTCTCGGCGTTCCTCGAGAAGGGCGTCCTCTCCGTCCCCGAGTTCATCCTCGCCGGCGACAACCTCGTGTCCAAGTGCCCCACCTGGTCCTGGGAAGCGGGCGATCCG…
IM-C2_23.5	CL1Contig12676	ATGGGGGCTGCTCTCTCTCCTCCGCCTGATTCCAGTGGCGCTGCTTCTTCTTCTTCTCCAGGACAGTCAGCATGGCAGAATTGAGCAAAAATATAAGGGAATTGAAGTGTATTCTCTATGGCAATGGCGAACACGAGCCTGTAACTGAAGCTTGTGTGCAGTTGACCCAAGAGTTCTTCAGAGAGAACACTCTACGATTATTAATTATCTGTATTCCGAAATTAAACCTGGAGACCAGGAAAGATGCTACTCAAGTTGTTGCAAACTTGCAAAGACAGCAAGTCTCCTCGCGGATAGTTGCGTCTGAGTACCTAGAGTCAAATAAGGATCTTTTAGACACCTTAATTTCTGGGTATGAGAATATGGATATTGCTTTACACTATGGTGCCATGCTGAGGG…
IM-C2_40.5	CL1Contig12679	AAGATGTGTTTGGTGAGATCGACAAGCTGCTCACTTCCAGCCGGGAGAAGAAAAGTGAAATGGTGGCTACCTCAAAGCTCCCGTTTCTGCGCCTGGAAGGGCAGCGCTTCCAAATGCCACGCCCAATCTCAACATAGGGATTGATCTTTGGAGTGCTTCTCAACCCATAACCGGCATCCCAGCGCAGGGCGAAGCAAGTCCTGGGTTGGCGCTTCCCCGAGGCGATGTCGTTGGCCAGCTGGATGAGCGTGAAATTAAGCGGGAGAGGCGGAAACAATCTAACAGAGAGTCTGCAAGGAGATCAAGGTTGCGCAAGCAGCAAGAGTGCGAGGAGTTATCCAAGAAGGTAGCTGAGCTGACAACRGAGAACAACGCCCTCAGAACGGARCTTAACCAGCT…
IM-C6_17.5	CL1Contig1276	ACTTAAGTATCAAAACCATCTTTCCTGTTCATTCATCAGATATAAAACAAAGAAAAATCTGTTCTAGCTGATTCAGGACAGCACACAAACAATCGAAGCTACGGCAGCTCGTAAATTCTGGTGACTTAAAACTACAGGTAGCAGACGAGGGCAACACAATTCTTCAATTATACACTCAAGGCGTTACCCGAAAAAGGCTACAGCCGAGGCTTCCAAAATATTAGGGGTCCTAGACTGACTCTAATGTCTCTCTTCGTGACCTTCTGCGAGGTGCAGCCGTGTCGTCCTTCTCATCCTCTTTCTCCTCCGTGACACCGCTGCTTCCAGCTGCATCAGCTTCTGGGGCACTGGGCTTCTTGACCACAGCAGCGGGCTTCACAGGTGCCACTGCCTTCTTGC…
IM-C2_6/6.5	CL1Contig12815	AATGGGGAAGTGTAGCCTGCCTTCTGCTCCCCTCCAATACCATGGCTCCCACCTCGATGGCTTCCTCGGCCACCACCGTCGCACCCTTCCAGGGCCTCAAGTCCACCGCGGGCCTCCCCGTCGGCCGCCGCAGCGCCGCCAGCCTCGGCAGCATCAGCAATGGTGGAAGGATCAGATGCATGCAGGTGTGGCCGATTGAGGGCATCAAGAAGTTCGAGACCCTATCTTATCTGCCACCGCTCTCGGCGGAGGCCCTCCTGAAGCAGATCGACTTCTTGATACGCTCCAAATGGGTTCCCTGTCTGGAGTTCAGCAAGGTTGGCTTCATCTTCCGTGAGCACGGCAGCACTCCCGGATACTACGACGGCAGGTACTGGACAATGTGGAAGCTGCCCATGT…
IM-C6_39.5	CL1Contig12875	ATGTACAATGAGAAAGACGACGCCATGCAGCATTGCTTCGACAGGCCTCACATCNCTTTGCGTGCAAGCAGNGGTTGAAGATATTACAGCTGGAGAACATATGCCTCCAGCTCAAGCACAAGCACAAAGGGCATCAGATAGCAACCTTGATAAAAGAACTTCCATGGTTGGCGCTGACTGAGAAGCCCGTGCCGGATCTAGAGAGGAAAACTCGTGATTGCCGTCGATGATGAATCAAGAGAAAATGAAGGGGATCTTATATTGGCGGCTTCTTTGGTTGCCCCAGAGGCCATGGCTTTTATTGTTAGGCATAGCACAGGAATTGTTTGTGTTAGCATGAAAGAAGAGGACCTGGAAAGATTGAACCTTCCTTTGATGGTTTCATCAAAGGAAAATGAG…
IM-C4_10/46.5	CL1Contig12950	GGGGTTGCGAATTACAAGAAGAAAGGCCTGCCTCCTAGGCAGCCTTGTGGTTCTTAAAGGCTCATCGACGAGGAAGCGGCAGAAGGGGAAGGAAGGAAGGAGGCAGCAGAAGCGCCATGGCTTCGCTCTGGCACGTTTCTGTTGTTGTTTTTGTTGTCCTTGTACTGCTTGGAGGATCTGATGCCAATCCAGCTTCCCSTCACCGTAGTCAGCTTGATGTGAACCACAAGAAGCCGCTACAGACRTTCAGACCTTTCAACATTGCCCACAGGGGTTCCAATGGCGAAATTCCTGAAGAGACTGCGGCAGCCTATTTGAGGGCTATCGAGGAAGGTGCAGACTTCATAGAGACTGATATACTTGCGTCAAAGGATGGGCATCTGATATGCTTTCATGATG…
IM-C7_29.5/31.5	CL1Contig130	ATGGGGACCGCGGATCTCTCCGGACTCCTCCACGCCCGACTCCACAAACCAACAGGTCTCCCCTGCTGCCCGGCCGGCGCGCGCGCGCGGTCACCGTCGGTCGACCAGATCCGGGTCCCCGGCGGAGGGATGACGGGGGCGGCGTCGCAGGCGTACGGGGAGGCGTGGTACTGGGACGAGCGGTACCGCAAGGAGGCCGGCCCCTTCGACTGGTACCAGAAGTACCCCGCCCTCGCGCCGCTGCTCCGCCTCTACGTCCGCCCGCACCAGCGCCTCCTGCTCGTCGGATGCGGCAACTCCGTTTTTGGTGAAAACATGGTTGATGATGGTTACCAAGATGTCGTCAACATTGATATATCGTCAGTGGTGATTGAACAAATGAAGAAGAAATACCATGAC…
IM-C2_54/49	CL1Contig13498	GCTTCCGATCAACGATGATTTGCATCAGGGCCTTCACAAATCAGCATTGGCCTCCATAGCAGCAAATAGTTAAATTGAAGATTGTCACTTTGGAACCAAGCTTCGCTCAGTTGGTGGATTGCGTGAGGGCAGGCCACCCACACGGAGGTGAAAGTGGGTAACCAGGTGCGGGTGTCTTGTATGCCGTCCAACCTAGGCATGGGTAAAAGTTCCTAGTAATTTTAAAAAGAGATACCTGATATTCTTACTTTATGTGTTAGAACCCACATGGTACACCGTACACTTAGATGCAGATGTCTACGGTAGTAGTTTTGGTCATGTGCACGTTTAAAGTTTCCTGGTTTATGAAGGGAAACTTTTCCAGATAAACATGGTAGCGTGTAATCTTGCCGTGATCCA…
IM-C4_10/46.5	CL1Contig13544	CCCTTGTAGCAGGCCATCGGTTCTGTTGCAGGATTGCCTTTATACAGTGTTGACGATTGTATCATTTTAGGTTGGTTCAGCTAATTAACTAAGCACCAGCATGTCCCAGCTCAACAGATAAAGCAGAAACCAAAGAACAAAGCATCCCGGATCAGCCTTCAGCCACACCGCTCCATGGCTTGACACTCGGTTTCGGCAATGTGGCGGCGACAACGGAGAACCTGACCTCAGGATTCGGGGACACAAAGGCACCAGAGAAATTCGAGATGTTCGGGAAGGCTGTCGGTGGCTGCTGCAGCCGCGCTTGCGACTGCTGCTGCTGCATGTGCTTCATCAACACGTGCAGCAAGATGAACGACCARTGCGCCATCGTCCTGGTGCAGGTCTGCGCTGCCCTCT…
IM-C3_3.5	CL1Contig1363	CCAATGTATGTAGTCGTCGCTTGGTGCTTGTGGTCTACATGGCCGTACCGCAAGCATGTGCAGCCTGTTCGACCGCACAGGGCCTCCCGATTTAGAGGGCTTCCAAATTAATATGTTAAACTAGTACTCTAATGACCCATTTGTTTAATTGGACCTCAATCATTTTGAGAGATTCTACGGAGTACTATACTCCATTAAGGCTAACCATAGTGCTAGTATCTTAGCTAGTACGTAGTATCATGCATGTTGGTCCCATAAAAATTCTGATGTGGTAGCTAATTAAGGAGGAGAGAGGAGATTAGAGTAACATAGGTGGATACTGTATCATAGCGCATATCACGAGAAAAGTTAATGCCTAACAAATCTTGTACATCAATTTACATCGAGATTCTAAATAAC…
IM-C7_73.5	CL1Contig13683	GTTTTCTATTGGGTAGTAGTCTAACCTACCTTCTAAAGTAGTACTACTAGTACTATTACTTTTCTAGTCTTCATCTTTGGCCTCTTGTATTCTCCATACCTTGCCGTTGCAGATAAGCTCGTTCCTTCTACAGAGAGGAAAGGTGGACTAGATAGGTGCAGATGGAAGGGTTACAGAGATCGTCGTCGACTTTCAGAAGGTCCGGCTCGTCGGGCCTGGTCTGGGACGAGCGGTTCCTGACCGAGGAGGCGGAGGCGCAGGCCGGCGACGCCGGCAAGGATGAGTCCCAGCCGGACCTGCGGCGTTCCCGGAGCGCTGGTGGCCTCGGCATGCTGTCGCGCCGTGCTGGTGGCGGCGACGACAAGAAGCAGCAGCAGAAGAAGAAACAGCAGGGCCAGA…
IM-C2_74.5	CL1Contig13747	AATTGAGCGGCTCTGTAGACCCGTCGTGGAGTAGGCGGTGGCCACCCATGCCTGTGACGCCGGCGGCCGGCCCCAGCTGCGCAGGGTTGCCGCCGCAGACTCCGGAGAGCTCGCTCCCCGGATTACATGGCCCCCCAAGGCGTCTGGGCGTTTCGAAGCCGTCATGGGTCGTCCGCACCGAGTCAAATGTTAGGAGAGAACGACCAAAACGGCGTGAACCTCCATGCACCATCTGCAATGGCACAGGGGCAATAGATTGCCGCATCTGTTTTGGTAGAGGAAGAACAAACCATGTCAATCTTGTCATGCTCCCCAAGGGTGAATGGCCACAATGGTGCAAAATATGTGGGGGCAGTGGCCTAGATTACTGCCACCGGTGTCACGGAACAGGTGAATATC…
IM-C6_17.5	CL1Contig1385	ATATGGGGAACACCGCCAGCTAGGCAGAGCCAACCCCGACCCGTCAATCCTTTCCCCAACCCACAACCCTCCAGAACCTTCCTCCGCCTCGCCGCCGCCGCCGCCTCGCCGCTGAAACCCTAGCCCCGTCGCCACCGTCCGCCCGTGCTCCTCGCCGCAGCCAGCCAGCCAGGTTCAGATCTCGAGGACTTCCGGCCACCATGGAGGACTGGGATGCTGAAGATTTTACGCCAGTTGCGCCTGTTGTCAAAGCTCAGCCTCTGAAAAGTAACTGGGACGATGAAGATGTAGAAGAAGATGATGTAAAAGAATCTTGGGAAGAGGAAGAGGAGAAACCTAAACCACAACCTGTAGAAAAGCCTGCTCCAAAACCTAGTGCTAAAAGTGCTGTAAAAAAAG…
IM-C1_59	CL1Contig1388	ATGGGCGGCGTGGAGCAAGCGTGCCCTGCCGCTGCCGTCCGACCCGAGCATGCTCTACGACGTCGACGACGCCACTGCAGCCGGCGCGGACCTCAAGGGCAAGCTCAAGCTCCCCCACAGCAAGGAGTGCCGATTCCTCGACCATGCGGCGGTCATCGACCGCGAGTCGCCGGCGGCTAAGAGCAAGTGGATGCTATGCACGCGGACGGACGTGGAGGAGGTGAAGCAGGTGGTGCGCATGCTGCCCATCTGGGCGACCACGATCATGTTCTGGACGATCCACGCGCAGATGACCACCTTTGCCGTCGAGCAGGCCTCTGTCATGGACCGTGCCATCGCTGGCTCGGGCTTCCTCATCCCCGCCGGCTCCCTCACCGTCTTCCTCATCGGCTCCATTCT…
IM-C7_29.5/31.5	CL1Contig1397	TCCAGTCTGGCAGCCCCATTTTACAGGAGAAAATAAAGTTGCTTGGTGAACAATATGATGCTTTAAGACGGACACGAGGAGACGGGAACTGCTTTTATCGAAGCTTTATGTTCTCATACCTGGAACATATCCTGGAGACACAAGATAGAGCTGAGGTTGAGCGCATCCAAAAAAACATTGAGCAGTGCAATAAGACACTACAAGGTCTTGGATACATTGAGTTTACTTATGAGGACTTCTTCGCTATGTTCATTGAGCAGCTGCAAAATGTTCTGCAGGGACACGATTGTTCTATGGGGCCTGAAGAACTTCTTGAAAAATCCAGGGAGCAAACGATTTCCGATTATGTTGTCATGTTCTTCAGGTTTGTTACCTCTGGTGAAATTCAAAGGAGGGCTG…
IM-C3_3.5	CL1Contig14002	GTACATTGGGGTAAGTCCTATGGGGAAGCCAGCCATCAAGCAATCCAGCAAGAAGCCAACCAAAGCCTCCATCTCCGGCCATCCAGCCCCAACCAAGCTCGAAGATGTCGTGCTGCTCAGGAAAGTGCGGCTGCGGTGACGCCTGCAAGTGCGGCAGCGGCTGCAACGGCTGCGGCATGTACCCTGAMGTCGAGGCCGCCAGCACCGGCAACGTCTTCCTCGTCGCCGCCGCCACCCACAAGGCGAGCGCYGGTGGGATGGACATGACCGCGGAGGCGGAGAACGGTGGCTGCACCTGCAGCAAGTGCAACTGCGGCACCAGCTGCGGCTGCTCCTGCTGCACCTGCTAGGTCATCAATCAACAAGTTGATCTGGCGGCTTGCATCACTACTTAATTAC…
IM-C2_63.5	CL1Contig14154	TCCGGATGGAATGGAAAGAAGAATGGTAGTTTTGAGGCAAGATTCGCTCATCCACTTGCCTATGACCGCAATTCATTGAAGTTCTATGACCAAAATCCATTGAAGTTCAGTACCCATCCATATGGGTTTAATCAAGATGCCAACTCACTTGGCTCATGCGGTTTTGCCAGCAGCGCTTATGATAGCATCACACAGCCCACAGTTCATAAATGGATAGAATGTGATGGCTGTGGGATCACACCTATTGTTGGCCCTCGCTACAAGTCCATTGTCAAAGACGACTATGATTTATGTATTAACTGCTTCTCTATCGCTGGCAATGAGGCTGAATACACCAGAATAGACAAGCCAATGCTAGTAAGCGAAAGATTGAGAGGCATTGATAAGACCTTGAGGCTC…
IM-C1_71	CL1Contig14386	GGGACGAGCGGCCACATCGCCCACAGGGTGAAGCTGGATAGCCCGCATGAGGTGCTGACGCGCGTACGTGGCTATTACAACACCGACAGGGAGGAAGGGCCCCGAGCGCTGAGGTCCATCACCTTCATAAGCAACCGGGGCAAGTACGGGCCGTTCGGGGACGAGGTTGGGACACATTTCTCGTCACCGGCGACAGCGGAAGGAAAGGTAGTGGGGTTTCATGGCCGGAGCGGGCAGCACCTGGACGCCATTGGCGTGCACATGCAGCACTGGCTGGGGGACCGGCGTGCCGCCCCCAAGTACGTCCTCTCCAAGTACCTCTTCTGAAGTTCTGATCCAGGAAYTTGGTTACTAGTTAGCCACACAAGATYCGATTAGTTTTTGGATTTGGAATTGGAG…
IM-C1_62.5	CL1Contig14430	AAGCAGTGGTAGTCAACGGCGATGGGAAAAGGAGACGAAAAAACGCAGACCAGTCTCAATTCCAATCTTCCCAGTCGTGAGTTCGCCGCCCCTACGAAGAAGAAGAAGATTTCCGCCGAGGGCCGGGCGAGATGGGRTTCATCGGCGACCAGGTGGAGTCGATCCGCTCGATGCAGGTGCGCCAGGTGCTCTCGCAGATCATCAGCCTAGGTATGATTGTTACCTCGGCATTGATCATATGRAAGGGATTGATGGTYGCAACTGGGAGTGAGTCTCCAGTGGTGGTGGTTCTTTCTGGTAGCATGGAGCCTGGATTTAAAAGGGGTGATATTCTGTTTTTAACCATGAGCAACGAACCTATCCGCACTGGAGAAATAGTTGTTTTTAACATTGATGGAC…
IM-C4_67.5	CL1Contig14575	ATGGGGAAGCTGGCCAATATAAATTTTTACAAGGCAAAAAGGAGACACTGATGAGCATCGTGTGCCTGAAAGCAGCGCCCTGAACAAAGTGGATATCAAAACTTCTCTTGACAAAAAGGAGGGCATTGCAAGCATTTTGCCAGCACTGAATAAAGGTGGTGGAGATTCAGAATTGACAAAGAACGATCCTTCTAATAACAGGCTTGATAAAATTACCAAAAGAAAGAGAAAGGATGAGTACATGGGCTTGCAAAGCCTTGAAATGTTGAAAGTAAGAGCAAATCTTGAAGCGAGGTTAAAAGAAAAAGGACTGTATAAATCGATGGGGTTGAAGTCGGAGAAGCTGTCAAACACCAGAGCATCTAATAATAGGAGAGATCTGCAAACATTGGATGACTT…
IM-C4_70.5/71.5	CL1Contig14615	CCATGATGGATCGACCATTGTTGGTTCTTGCCACCGATGCTATGACAGGTGCCATGAACCAGTTAGCCAAGAACTTGGCATGTGAGTGGGCGAAAGACAACATCAGAACCAACTCTGTTGCTCCATGGTATATCAAGACTTCACTTGTGGAAGATGACTTGGCGAAAGTGGAATTCGTGGATAGCATCGCACAGCGAACTCCAATGAGGCGTGTGGGAGAACCGGAAGAAGTATCATCGCTGGTTGCGTTTCTCTGTATGCCTGGTTCGTCTTACATYACCGGCCAGACGATCTCGGTTGATGGCGGCATGACCATAAATGGCYTCTATCCAACTAAGGACTAGCAGGACTGCAGGAGTCCTGAAKCTGCACGATGGCTCAGACTTTAGAATAAAACGT…
IM-C3_55	CL1Contig14628	ATTGGGGGTAAGTATTCGAACACCTGCTGCTCCTTCTCCTCTCACGCATCTCCAACTCCAACTACTTGGCACTGCCCCTGTTCCCTCCTGTCCCGAGAGGGGAAGAGACTTTGCACCACACACCCTTATCCACAACGAGCGCGCCCCAGTGTAGTGTGTGTCCAAACCTTCTCCACGCCTTCCCTCTTCCCTCCCATTCCCTTCTCCTCTGTCTCTCTGTTCTTTCCAAGAGCCAACAACGCCAAGCAGCTCAAACGAAGCAATGTCTTTGGCACCCTCCATCCCTTCCATCAAGGTGAAGGTGGGACGTGTCGTCCCGCCGTCTTCATACCGAGCATGCAGGTCCTTCGCCGTGATCCGGAGCTCCAGCGCGGAGGGGCCCAGGAGACCGTCTGCGCC…
IM-C6_17.5	CL1Contig14688	ATGGGGGCCAGAAACCGAAATAAATCCCCACACCGGTCGCCGGGGCCGGCCACCGCGATTCACCGCCGCCGTCCGCCGCCGATCAGACGGCTCCTCACGCCCGCACGCGGTCTCTCGCGAGCTAGTGCGGTACTGTCGTCATCTTCTTCTTCGCCTAGCTCCTCCAGGAGGCGGCGGTCGTCGCCGTGGCCATGGACGCCTACAAGCTCTGGGTGCGGAAGAACCGGGACCTCGTCCGCTCCCTCGAGTCGCTCGCCAACGGTGTGACCTGGATACTCCCCGAGCGCTTTGGCAACTCCGAGATCGCGCCGGAAGCAGTATATGCACTTCTTGGCATTGTAAGTTCTGTCAACCAGCATATAATTGAGACGCCAAACGATGGTCAGGAGCAATCTATCC…
IM-C2_54/49	CL1Contig14764	GCATGGGGGACGCACACTCCTAAGCTAAGCTAAGCAGACAGCAGATAGCAGCAAGGAGCGTGAGTTCCCCACCACCAAGAAGACCATCACCGACTACGGATCCCCTGAGCAGTTCCTCTCCGAGGTCGGATTCCTCCTCGGCCAGCAGTCATACGGCGGAAACACCGACTCCGAGGGTGGGTTCGAGTCAGGCGCCGTGGCCACGGCCAACGTGCTCGAGAGCTCCGCGCCGGTGGTGGACGGGAAGCAGTACTACAGCATAACGGTGCTCACCAGGACGGCGGACGGCGACGAGGGAGGSAAGCACCAGCTCATCACCGCCACCGTCGCCGACGGCAAGCTCTACGTCTGCAAGGCGCAGGCCGGGGAYAAGAGGTGGTTCAAGGGCGCCAAGAAGTT…
IM-C6_39.5	CL1Contig1483	GATCCTCTCTCAGGAGTTTGGGTGGGCAAGGTTCTCGCAAGAAGATTTGGTGCTTTGGACCTGAGACCAGGGCCGAACATGGTTGTTGACATGTGTAAGGGAGTGCAGTACCTGAATGAGATCAAGGACTCTGTTGTTGCTGGCTTCCAGTGGGCATCGAAGGAAGGTGCACTGGCCGATGAGAACATGCGTGGCATCTGCTTTGAGGTCTGTGATGTTGTTCTCCACACTGATGCTATTCACAGGGGTGGTGGTCAGGTTATCCCAACGGCCAGGAGGGTCATTTTTGCCTCCCAGCTCACTGCTAAGCCAAGGCTGTTGGAGCCGGTGTACCTGGTTGAGATCCAGGCCCCGGAGAATGCACTTGGTGGCATTTATGGCGTTCTGAACCAGAAGAGA…
IM-C6_39.5	CL1Contig14999	CTCTTACAACTACAAGGTTTGGAGCCGAAAGAATATTGGAGCCTTTTTGTAGCATACGTGTTTGGTGAAACTAATCGACAATATATTGATAAAAACTTGCGTGAAATTGGGGAAAAGATTGTGGTAAAATTGAAGGGTTCTCCTCTTGCAGCAAAAACCGTGGGTAGATTGCTGAGACAAAATCTAACAGCAGATCATTGGACAAGAGTTCTTGAAGAGCACGCCGGAATTTCAGGAAAGATATGCTGAGACTGTCGTATATAGGATATTTTATTGCTTGAGTCGAATTGGAAGTGGCCTTCTCACTCTTAGGGAGCTCAAGCGTGGAAATCTGCTTGATGCGTTGCGGCATGCTGATGATGAAGAGGATATCAATAAAGTTTTAAGGTATTTCTCGTA…
IM-C3_36	CL1Contig15198	TTTTAAGTTTTCTTTTAGTTTTTGGTTTTTATTTTTCTTTTAACGTTTCTTTAGTTTAGTTTTACTTTTATTTTGGGGGTTTCGTTTCCTTTTTGTCGTCGGGGATTGCCCAGTTCAGATTCGACGACGGAGCTCTCTCTCCTCTCTCTCTCTCCTTGCCGGCAGCGCTGCGTCGGAATCCGCGACTGGCTCCGTTCCAAACGGCCCAAGATTATTTTACGCAGGTCCCGATTTTATTGCCCGAGGAATGTCCTCACCCAGCACTTCTCAGCCCCCAGCAGTGACAGAGGGAGAATCTACAACAGCTAACGATAACGCAAGACCGCATGACCCAGGCACTGATTCTGCTGGACCAGCACCAAGCAGACTTTCATTGCAGTTGGATCAGCGGTCATTACA…
IM-C2_63.5	CL1Contig15226	ATTGGGGAGACACCGCGGAAGCGAAACGATAGGGGGCATCCAGTATGGCGGCAACCTTCTGCACCTACCCCGCCGCTTCCGCCGCCGCAAACCCTACCCGTCGCCGCCTCACTCCGCCCGCCGCCGTACCTGCTGCCCGGAAATCCAACCGCCAACCTCCCTCTTTCCTCTCTTTCCGGCGCCCCAATGCAGCGCTGCCGCCGCTCCGAGTAGCCGGCGCTGACCCACAGGTTGTAAAAGGGGAAGATTTCCCTCCTATGAATGACCTAMTTCGACTATACAAGAAAGCTTTTCTAGATGGAAACGATGATGTTGTTAGTGACATCGAGAAGGCAATCGCTGGCCTGGAGGAAGAGAGAAGTAAAGCAGCCTCTCAGTTTGAAAGTATTACAGCTGAAA…
IM-C2_54/49	CL1Contig1527	CCTCTCAGTGCTCGGAAAGCTGGTGGAGGTTTTTAATTTTTTTCTAGAAGGAATAGCACCATTCTTGCAGCTGCCACATTTTTAGTGAGGCTACTGTCAAGAAGATTGCTCGCAAGAAAATCAGGGCTTTCCAAGAACTCTGTGATATGTCTCAAATGGAACGTGCTGCACTGCTGACACAAGTAGCTGGCCTTTTCTGAAGAAGAAGCTCAGGATGTAGAGCTTGTACTGGAGATGGTTCCTACTATTGAAGTAGATATTAGATGCGAGACTGAAGGAGAAGAGGGCATACAAGAGGGTGATGTTGTGACAATGTATGCTTGGGTCTCACTTCAGCGCCGCAGCGGCCTAATTGCTGCACTTCCCCATGCTCCTTGCTTCCCATTCCACAGGGAAGAG…
IM-C3_36	CL1Contig15421	ATGGGGACAAACGCTGCTCGTCCCCTCCTCCCTCTCTCTCTCAACGCGGCGGGCGCAGCTGTCCTCCGACCCTCCTCCGCTTCACAGGCTTCTTGTCAACTCGACTGATTTCATAATGGCAGAGCACTTGGCTTCAATATTTGGTACAGAGAAAGATAGGGTCAACTGCCCGTTTTACTTCAAGATTGGAGCTTGTCGTCATGGGGATCGCTGCTCTCGCATCCATAACAGGCCAACCATATCRCCRACAATTGTGCTCATGAACATGTATCAGCGCCCTGATATGATCACCCCTGGGGTTGATGCTCAAGGCCAGCCGATTGATCCSCGCAAGATGCAGGAGCATTTTGAAGATTTCTATGAGGATATCTTTGAGGAACTGAGCAAGTTTGGTGAGAT…
IM-C4_10/46.5	CL1Contig1550	ATGGGGGCTCTTCCCTTTTCTCCCATTCCATCCCACCTCTGCTGCTGCTTTTGTTGTTCCTTAATTCCTTTGTTCCCCTCCTCCACGAACGAGCTTCCAGAAACAAGGGACCCAAAGGGGAAGTTGAAGACGAGGAGGAAGCCGAGCTCTGCTGCCTTCTCTTCGACATGGCGCGCGTCCTCCCTCTAAACATTGAGCCGGGGGAGACGCCCAGAGTTGGAGAGACGGTTGCAGGGATGCCAAGCTCTTCAGCTAGGGCATCACTCAACGGAATTGAGCATTCTGAGCACAACATAAAAGACGATGAATACGCGAGATTGGTGCCACCAGCTCAACATGCAACAGCTGACATCAACACACAAGTTTTATCTGAGCAACCCAAGTCAAGACAATTTATTT…
IM-C5_40.5	CL1Contig15621	ATGGGGACGCCGCCACTCTTCCTCCCGGATCAAGCCGCCGCCGCCGCCGCAGCCGCGCTCCCCACCAGGCACCACCGCAACCATGTCCGCCGTCCTCACCCGCCCGACCCCGGGCACGGTCCAGTGCTTCGGGCGCAAGAAGACGGCGGTGGCCGTCGCCTACACCAAGCCCGGGCGCGGGCTCATCAAGGTGAACGGCGCCCCCATCGAGCTGATCCGCCCGGAGATGCTCCGCCTCAAGGCCTTCGAGCCGATCATGCTCGCCGGCCGCTCCCGCTTCAAGGACATCGACATGAGGATCCGCGTCCGCGGCGGCGGTAAGACCTCCCAGATCTACGCCATCCGCCAGGCCATCGCCAAGGCGCTCGTCGCATACTACCAGAAGTACGTCGACGAGGC…
IM-C4_69.5	CL1Contig15637	ACTATGCTAAGATGACTGGGGAAATTGGAGTGCCAGTGCAGATTGTCGGAGATGACCTCCTTGTCACAAACCCAACTAGGGTTGCAAAGGCGATTGAAGAGAAGTCATGCAATGCTCTTCTCCTCAAGGTTAACCAAATTGGATCTGTAACTGAGAGCATTGAGGCTGTGAGAATGTCAAAACGTGCTGGCTGGGGTGTGATGACCAGTCACCGGAGTGGTGAAACTGAGGATACATTCATTGCTGATTTGGCTGTTGGTTTATCTACGGGCCAGATCAAGACCGGAGCACCTTGCAGATCAGAACGTCTTGCGAAGTACAACCAGCTTCTTAGGATCGAGGAAGAGCTTGGAGCCGCCGCCGTGTACGCTGGACTCAAGTTCCGCGCACCAGTGGAGC…
IM-C2_54/49	CL1Contig15687	ATGGGAGAGTACATGGGGACAAGTCACAAGAGCAGTGGTATGTGACCTCTATTTATTTTCCCTACAATTCCATGGAAGAACTCACTAAGATTTGTGTAGGAGTTACCTAATTCTTATCCCATTTGTTGGGTTTTTGTTTGTTATATCAGTCCAGCATTTCCTTGCCCCTAGGAACTAACTCCCATGTGATTTGATCCAACTTTGCATACAGAGATCAAGAAATGGCTTGTTCGTCCACATTTAGAGTTCCTAGTGGGTTAGGGTTCTTGGGGCCTTCCAGGATTGGTCTGAATCCTTTGAGAAGCAAAGGTTGTGGGCGATCAGGAGCGAAGTACGTGGCACCAAGGTGTGCAATCTCCTCTACTAGGCCAGCATCACAGCCTAGATTTATACAGCACA…
IM-C2_58	CL1Contig157	AGTGCTGCGTCCGCCGAAGGCGTCGGCTACGGTGGCGGAGGATCAGGAGAAGGTGAGGCTTGGCGAGTCTAGCGTGGCGGTGAGCAAGCTCGGCATCGGCGCATGGTCGTGGGGCGACACCACCTACTGGAACGACTCCGAGTGGGACGACAGGAGACTGAAGGAGGCTAAAGCAGCGTTCGACGCCAGCGTCGACAGCGGGATGACCTTCTTCGACACCGCTGAAGTATACGGCACGGCGCTCATGGGAGCAGTGAATTCAGAAAGTCTACTAGGAGATTTCATCAGAGAGAGGAAGAAGCAGGGGGCAGTGGACGTGACGGTGGCGACCAAGTTCGCGGCGCTCCCGTGGAGGTTCGGCCGCGGTAGCGTCCTCTCCGCGCTCAAGAAATCGTTAGA…
IM-C3_31.5	CL1Contig15715	ATGGGGACGACGGCCATCCGTGCGGTTCCAAGCTCCGACACCCACCGTCTCCGCCGAGATCAGGAGAGGAGCCCGCATCGGAGCGGAGCGAGCTCGAGGCCGGCGTCGCCATCTCGGAGGAGAGATGGGGCTCTCGTTCGGCAAGCTGTTCAGCCGCCTCTTCGCCAAGAAGGAGATGAGGATTCTCATGGTCGGTCTCGATGCCGCTGGTAAGACCACCATCCTCTACAAGCTCAAGCTCGGAGAGATCGTCACCACCATCCCGACCATCGGATTTAACGTTGAGACTGTCGAATACAAGAACATCAGCTTCACTGTTTGGGATGTGGGGGGCCAAGACAAGATCAGGCCCCTGTGGAGGCACTACTTCCAGAATACGCAGGGACTCATCTTTGTTGT…
IM-C4_10/46.5	CL1Contig15768	ATGGGGAACTTTCACTTCCAGTTCATCCCCTCTTCTCCCGTCCGGCGAACCACCACCTCGGCCATGGCGACCACCGACATCCGCCTCTCCATCGAGCACCAGACCCGCTTCGCCTTCCGCCTCGCCTCCGCCATCTCCTCAACCTCCGACTCAAAGGGCCCTTCCGGCAACACCGCCTTCTCGCCGCTCTCCCTCCACGTCGCGCTCAGCCTCGTCGCCGCCGGCGGACCGCGCGTCGCCTTCGCCAACGGCGTCTTTGTCGACGCGTCGCTCCAGCTCAAGCCTGCCTTCAAGGATCTCGCTGTGGGCAAGTACAAGGCCGAGACACAGTCCGTGGACTTCCAACTAAGGCTGCTGAAGTTGCTGGTCAAGTGAACTCGTGGGTTGAGAAAATCACAA…
IM-C4_10/46.5	CL1Contig15930	ATTGGGGATTGGTAACCGCTAAAACTACCTCCCCTCCCTACCACGCTTCACTGCCGCGGCGGCCATCCATGGCCGCCTCCACTCTCCTCCGCCTCCTCTCCCCGTCAGCGCCAAACCTGCATGATCCAAGCCCTAGGATCTACCCTTCACTCCTCGCATGCCCGACGCGCCGGCGTCGGTTCCTGGCCGCCCGCTGCTCGTCATCGTCACCACTGCTGCCGCCATCGTCGCCGCTCGAGTTTTCCCCTCCTCCCATTCCAGCCCGCGGAGGTGTTGATTCCATCTGAATGCAAGACTCTGCACTTGTATGAAGCAAGGTATCTAGCATTGCTAGAAGAGGCATTGTATAAGAGGCAAAATTCCCTTGTACACTTTGTCCTTGATCCAGTTTTATCAAGC…
IM-C5_22.5	CL1Contig15951	ATGGGAAAGTACCCAAACCCAAGAGGCCATGGAGAGTACATGGCAAGCTACCTCGTCTCCGACTGATCAGGATGGCCGGATCGGTGGAACTCCCCGCCAAGGGCGGCTTCAGCTTCGACCTGTGCCGCAGGAACGCCATGCTGGAGAAGAACGGCCTCAAGATGCCCGGGTTCAGGAAGACCGGGACCACCATCGTCGGCCTCGTGTTTCAGGATGGTGTGGTTCTTGGGGCAGACACAAGGGCAACTGAGGGTCCTATAGTTGCTGATAAGAACTGCGAGAAAATTCATTTCATGGCACCGAACATATACTGCTGTGGTGCTGGAACTGCTGCTGACACGGAGGCTGTGACAGATATGGTCAGCTCCCAGCTACAGCTTCACCGTTATGCTACTAGTC…
IM-C4_70.5/71.5	CL1Contig16169	ATGGGACCGTGGGCTGTCGAACCCACAGTGCCTTCATGGGATTGAGATCGCGCAGACGCCGAACCTGGTTGGTGTTCCTGAGGCTGATCTGAAGAGGTGGTTCGAGCTCACTGGGAGGGATGCCAACTTCTCGATCCCCACCGAGGCAGGTGATTTCGAGTCGTGGAGGAATCTGCCGACCGCAGAGTTTGAGCTCGACAGGCCTTCAACTGCTGCTCCGGCGAAGAGCACCTCGCTTGCCCATCACAAGAAGTTGCTCAATGGTTCTGGCCTTAACCTGTCGTCAACACATGCATCCAAGCATGGTTTAGGGGATGGTCTGGACATCTCGGCTATGTGCCACAAGCGCAGGAAGGACTCCTCCCCCTCTGCCATGGAGGAGGACTGCAGCAATTCAAA…
IM-C2_40.5	CL1Contig16197	ATGGGGCACGCCAACTCTCTATCCTGCGCGGCCAGGGGACACGGAGGGGAGCAGCAACGCCGTGGGGAAACAGCTGCCGCCGTCGGAGTCCAGACGCCATTGACGTACAAGAGGTGGGCGACTTGAGAAATTGGAGATTCGCATGGTGATGAAGGTGAATCTGGAGACGATGGAGCTGGAGATCCTGGGCATGAACTTCGGCTGCGTCCTGTCGGCGCTCTCGGATGCCAAGATCCCGGAGAAAGAATGCCTCCTYCCGCTCGTTTCCAAGCTCCTCGGCTACTGCATCGTTGCTGCCTCCACCACCGTCAAGCTCCCGCAGATACTGAAGATTTTAAAACATGGAAGTGTTAGAGGACTTAGTGTTGCATCCTTTGAGCTTGAGCTCATTGGCTACAC…
IM-C4_10/46.5	CL1Contig16214	ATGGGGAACAACAGACAGATAAGAGTTCCTCCTGTCGCCGCCGAGGTTTCTCCGGCGGAATCCAGTGCAASGCAAGGAGGCAGCAAGATGACTCGGGGCAGCCAGAGGGAGCGCGACCGCGAGCGCGCGGCGGCGAGGAAGCCCAACTCCAAGAACGGCGGGGACGGCCTCACCCCGGAGCAGCGCCGCGAGAGGGACAAGAAGGCACTGGAGGAGAAGGCCGCCAAGAAGGCGGCACAGGCTTCTGGGAGCTCCGCCGGGTCCTCCACGGACACCAAGARTAAAGATGCCAAGAAGTAGGTCTCGCCGGATCCGACCCTGCGATGGCGCCGCCGCCTCRTTACGATTCTCAGTGACATAAGTTTGTACCTTTGCATCTGTGGATCCTTTATGCCTCAA…
IM-C3_81	CL1Contig1630	GTGCTTGGAGCATCCACATGATGCCGTCCTCCTCCTCTGTACTGCTCACCACAAGGGTTGCCGACCATATATGTGTGGCACCAACTACCATCACTCTAACTGTCTTGAGCACTTCAAAGAAGCTTATGCGAAAGAGAAATTAGCCCTTGGTGTTTCTACCGAGTCTGCACTTAGCCTTCCCGCAGACAAGCAGCCATCTACAATGGAACTTGCATGCCCTCTGTGCCGTGGGGAGGTCAAAGGATGGACTGTCGTTGAACCAGCCCGTCAGTATCTCAACCGCAAGAAGAGAGCATGTGTACATGATGGCTGCTCATTCGTTGGTTCATATAAAGAACTTTGCAAGCATGTGAACTCCAAGCACCCTTCAGCAAAAGCTCGTGAAGTTGATCCTGCACT…
IM-C4_10/46.5	CL1Contig16316	ATGGGGGCCTCCACCTCCCACCTCTCCACTCCCAATCCCCTTCGCCGGGTCCCCTTCGCCGGCGACGATGGCGGTCGTGGAGCCTGCCCCCGGCGGCGACGTGAAGCTCTTCAACCGCTGGACCTTCGAGGACGTCCAGGTGAACGACATCTCGCTGAACGACTACCTGGCGGTGACGGCGACGAAGCACTACACGTTCCTGCCGCACTCGGCCGGGCGCTACTCGGCCAAGCGCTTCCGCAAGGCGCAGTGCCCCATCATCGAGCGCCTCACCAACTCGCTCATGATGCACGGCCGCAACAACGGCAAGAAGATCATGGCCGTGCGCATCATCAAGCACACCATGGAGATCATCCACCTCCTCACCGACTCCAACCCCATCCAGATCATCGTCGACGC…
IM-C5_40.5	CL1Contig16357	AATAGACTGAAACATAGACTTGATCTAAGTAAAGTCTAGTAAGTATTATTTCTTGAGTCCATAGATGATCTGAGGGCATTGCATGACAAAAAAGGAACGGAAAATCTTTAAAAAAGCAACAGCTCTATGCAGGTTTTAGAGTGAAATTAAATTCGTGTCAAAATGCATTGGACTTGCGATGGAAGAAGTTCCAGAGAAATGCTGGCCTTTTGAAGCGACAGTTGACTTGGCTGTTCAATGAGCACCTTGGGAAGAAAGGTATCAGTGGATTCATCAACGTGGATTACAAGAATAAAGTTCTGTCCGTTGAGCTCACCATGCCTCAAGATGCATCGCGTGATACCGTCAGAGACACTAGAGGACTGTCAGGAGGAGAGCGATCTTTTTCGACACTTTGCT…
IM-C5_40.5	CL1Contig16361	TCATATGAAAATGCTACAGACGAGGGCTGGTGATAGAATACTTTTCAGCGGTGAGACCAGACACAGTCTCATAGTACAAACGCTAACCCAGCAGACCAAGAAACACAAACCCGACTCATTGCGATCCCCTCCCAGCTCCCAAGCTCCAATCTCGCGACTTCTCAACCGACATCATCATCGCCCAGCATGATCCGATTCATCCTGCTGCAGAACCGGCAGGGGAAGACGCGGCTGGCCAAGTACTACGTCCCGCTCGAGGACTCGGAGAAGCACAAGGTCGAGTACGAGGTGCATCGGCTGGTGGTCAACAGGGAYCCCAAGTTCACCAACTTCGTTGAGTTCCGTACACAYAAAGTTATCTACAGGAGATATGCAGGACTRTTTTTCTCAATATGTGTG…
IM-C1_62.5	CL1Contig16437	ATGGGGCCTCCACAGACCCTCACTCCCCACCTTCTTGCGCCACAAGCCGGAGCCGACGATCCGCGCCGCCCGCCCGCGCCGCCGTCGACCGCCGGGATCGGAGAGAACTCTACATTGGTTTAGAGGTTGAAGCAACTTAACAATGAGCAGCATCGGAACTGGGTATGATCTGTCCGTTACCACTTTCTCTCCGGACGGCCGTGTCTTCCAGGTCGAGTATGCTGGCAAGGCTGTCGACAACAGCGGGACGATCGTTGGCATCAAATGCAAAGATGGAATCGTCCTTGGTGTGGAGAAGCTGATAACATCTAAGATGATACTTGCTGGSTCGAATCGGAGACTTCACTCCGTGCACCACAACTCTGGCTTGGCTGTGGCTGGGCTAGCAGCAGATGGTAG…
IM-C3_55	CL1Contig16484	TACAAGTGGCAGTAGAGTTGTTGCACCGGCAATTGTCAATTTACAGTATTCGTCGACAAGGCAAAATGACAAGTATAGCCTTTTTGTTCCCAATACATCCAAAATTATTAGAAAACTTTGGAACTTGCAGGGGCAGGCAATTTGGACGATTTTAATACAAAAGGAAAAAAAAATCATATGTGGATGGCCTTGGAGAAGGTTTGCAAGCAAGCCTCCTTGAGAGCTTCGCTCACAGTGGGATGTGCATGGCATGTTCGGGCAACATCTTCGCTCGATGCTCCATACTGCAGGGCAAGGACAGCTTCGTGGATGATTTCTCCAGCATTCTGCGCCATTATGTGCACACCAAGAATCTTGTCAGTTTCTTTATCAGCCACGACCTTAACCAACCCCTCAGCA…
IM-C4_10/46.5	CL1Contig16525	AAACCTGGTACAAATACCATTGACTTCTACTTTCTAGTTCTTTACCACACTAATTGAACCACAAATTATCCCCATCTTCCCATCATTTTTTCCATAGACATATTCTATCAACTAGCTGTGTTGACATGATTTGTGTTATACCTTCTAAGAGAACATGATCATCTGCTTTGAGGATTTGGAGACTGGAAAATGTTTAAGAAAAATTCCATCTGAAGCAAAGGAAAACAAACTGAACATGCGTCTTATTGACTTTGGCAGTGCCATTGATGATTTCACGTTGAAGCATCTTTATGGCTCAGGGCCTACTCGGTCTGAGCAGACTTTTGAGTACACTCCTCCRGAGGCACTCCTTAATTCAAGCTGGTATCAGGGATCAAAAAGTGCAAGACTGAAGTATGA…
IM-C7_78	CL1Contig16574	ATGGGACACCTCCTCTCTCTGCTCCCACCTCCACCTTAGCGAGATCCAGGTCGCGAGATCCCCGAGATCCAGGTCGCGGCAGCAATGGCGGGGACGGTCACTGTCCCTGGGTCGTCGGTGCCCTCGACGCCGCTGCTCAAGGACGAGCTGGACATCGTGATCCCGACGATCCGCAACCTCGACTTCCTTGAGATGTGGCGCCCCTTCTTCCAGCCGTACCACCTCATCATCGTGCAGGACGGCGACCCCAGCAAGGTCATCAAGGTGCCCGAGGGCTTCGACTACGAGCTCTACAACCGCAACGACATCAACCGCATCCTCGGCCCCAAGGCATCATGCATCTCCTTCAAGGACTCCGCATGCCGCTGCTTCGGCTACATGGTCTCCAAGAAGAAGTAC…
IM-C5_40.5	CL1Contig16665	GACATGGGACACGGCCCAAGTCCAATATCATTCGGTAGTCGATGCGGCCACCCTTCGTGACCTAGAACCTGGCCCCTCTCCCACAGTGCCGACGCCTCCCAGCTCCCCTCTCGCTGTCGCGTCTCCCGGCGACCCTCTCCAGCGTCGGCCCGGCGATAGGTTGCCGCCCCATCGTTGTCTGCGACCAGATCGACGGCCATCCCGTCCTCCTTGCTCCCCCTCTCGGCCGTCGGCAGATCTACGCAGGCGACGACCCTCATCCTCGTCCATCCGTAGCCATGCATAAGCTGGGAAGAGGAAGCCGTGACAAGGTGCAGCAGTTCATGGCCATAACTGGCGCAAGCGAGAAGGTTGCCCTTCAGGCACTRAAAGCTAGCGATTGGCACTTGGAAGGAGCTT…
IM-C4_10/46.5	CL1Contig16818	ATGGAGGCAGATAGAATGCTGGACATGGGGTTTTTGAACCGCAAGTTTAGGAGAATTGTTGAGCAAATGGACATGCCCCCACGAGGTGTCAGGCAGACACTGTTGTTTAGCGCTACATTCCCAGGAGAAATCCGGAAAATGGCATCTGACTTTCTGGAGAACTACATATTCCTGGCTGTTGGAAGAGTCGGGTCGAGTACTGAGTTGATCGCCCAGAGAGTTGAGTTTGTACAGGAGGCAGATAAAAGAAGTCATCTGATGGACCTTCTCCATGCACAGAGAGACAGTGCAGATCAAGCAAAGCAAGCTCTCACACTTGTCTTCGTGGAAACCAAAAGGGGTGCAGACTCGCTGGAGAACTGGTTGTGTACGAACGGATTTCCAGCTACTTCTATTCAT…
IM-C3_76	CL1Contig1688	ATGGAGAGGATGACCACCAATCCGTTCTACACTTCTGGAATCCCAGTAACTGTGCCATCACCCCTGCCTTCGGCCACTCTGGATGAGAACTTCCCGAGGCTTCCGGATGCGCAGAATGTTCTGATGGAGAGAGAACTGAAAAGAACCCCTCTCCCACCTCATCAAAGTAGTGTTGCTCGTATGCGTGGGCAGCTTCACCCGAGTACTGGGTCTGTTGGCCCTCTGTGTTCGCCCCAGGCTGTAAGGTTCTCTTCAGTTCCGAACCCTGAGCAATATACCGGCGCCAATCCTTATACTTCTCATCAAACGCCAAGTAATGGAAGTTCTTCAGCAATGGTTTATGGATCGCAYCAYGAAGGCCTTGAACCTACCTATACTGATCTTCCAATGGATGTTGRA…
IM-C1_71	CL1Contig17107	TGACGTACGCACAAGTTGCTGTATATGGTTTCAGCGAGAAGGTTGGTCTTCTATCCTTCCCCCAGAGGGAGGATGGCTTCGAAATGAACAAGCCTTACAGCAACCAGACAGCATCCATCATCGATACCGAGGTGAGGGAATGGGTTGCCAAGGCCTACAAAAGAACCGTCGAGCTGTTGACGGAGAAGAAGGAGCAAGTAGCCCAAATCGCGGAGTTGCTGCTGGAGAAGGAGGTCCTCCACCAGGACGACCTGACCAGGGTACTAGGAGACCGCCCCTTCAAGGCGGCAGAGCTAACGAACTACGATCTTTTCAAGCAGGGGTTCCTGGATGAAGAGGGCAAGAGCCCAGAAGAGCCCGCGAAGGACGCCGAGGTGCCTGATGATGATGGGTCGCCTG…
IM-C4_72.5/74	CL1Contig17124	TGGAGCTGGATATGACTCCATCATACCTGATGCTCCTAATGCTGAGTCACATCCACTGACGAATGCACTTGCAGAAAAACTAATAAATGGGTTGAACAATATCTTGAGGCAATGGAGAAGGTTAAACTAAAACAGGGACTGAAGAGTGCGATGGCGATTTCTAGTGATGGAAATGCATATTTGCAGGAGAGCCAATTTTGGAAGCTTTATAAGGAAGATCCAGCAACCTGTGCCATTGTGATGAAAACTTCAGTTGGTGTTGTCTATCTCCTTGCCTGTCTGCTGGAGCCTTTTATGCCWCCCTTTTCTAGAGAAGTGCTGCGACAATTAAATATGTCCCCAGATGAAGATCTGACCTTCTGTGATGATAAAGGAGATACTGCCAAAGCAAAAAGRCCC…
IM-C1_54	CL1Contig1714	ATGGGGGTTCCCCGTTCCTAGTTCCCCTTCCCGCCTATTTAGCTCTCGCCGCTTCCTCCTCCCCTCCCCTCCTCAATCGCCATCCGGACCGCGCGGAGGCCACACACACCCAGCCCGGAGCCATGGCGCGCGTCTCCAATTCCAAGAAGCGCACGCTCAACAACCGCAAGAAGGAGGAGGAGGCCACAAACGCCGCCAACGCCGGCGCCGCGGGGACCGTCGATGGCCGCCCCGTCCGCGTCTACGCCGACGGCATCTTCGACCTCTTCCACTTCGGCCACGCCCGCGCACTCGAGCAGGCCAAGCTCCTGTTCCCAAACACGTACCTGCTGGTGGGATGCTGCAACGACGAGCTCACGCGCCGCTACAAGGGCAAGACCGTCATGGACCAGGACGAGC…
IM-C5_91/80.5	CL1Contig172	ATGGGCTGTAAACAGCGGAGTAGATATCTTCAGTGAAGACCAGCAACAAATTATCAAGCAATTTGGCAGAATCAAGTCAGAAACTGTCCCTCAGAACAAGGATGGGTCAGATGACGATGACGACGATGATGAAGATGAGGATGATGAAACTGGTGATGCTGACGCTGACGCTGACGATGATGATGCTGGGGAGGATTTCTCGGGTGAAGAAGGTGGCGAGGACGATGATGATGACGAGGAAGCTGACCCTGAGGCTAATGGTGAAGGTGGAAGCGACGATGATGATGATGAAGATGGTGAGGACGGTGAAGATGACGATGATGACGAGGAGGATGAAGACGAAGATGAAGACGAGGAGGAAGACGAGGACCAGCCCCCGTCCAAGAAGAAGAAATGATC…
IM-C5_40.5	CL1Contig17206	AGTACGAATGGGAAGGAGATGGAGGCGTACCGGGTGGGAAAGTAGGAGGGGAAGGTTGACGGCCAAGGTGGAGGAACTGAAGGTGCTGGGGTCCAAGAAGGCGGAGATGGATGCGAGGGTGGCCTCTCTCGAAACAGAGCTCGCGCTGTCTGTGACTAAGGCAGAGGGATTAGAGGCTGAAGTGGTGGCGAAGAAGAAGGAGCTTGATCTGTTGAAGGGCAAAAGCGATAAGCTCCAATCAGAGGTTGCAGCGGCAGAGAAGAAACACAGCATGTCTGCAGCAGAGGTTGAGAGGCTCAAGGTGGAACTGAGTGTGCTGGTGAAGGCAAAGGAGGTTGCGTCCAAGGCATTCGACGCTGAGAAGACTGAAATCACGAAGGAACTGGAGAGCCTCAAGAG…
IM-C4_96	CL1Contig17247	ATGGGTAAGTGGGAACAGACAACATTCATGCAAGCTCACTTTCAAACAGCAGTCTTTCCTTGAACGCAATCCTCGCCAGGTTCAAGGATTTGTTGAGGATACTGACGGTAATAAGGTTGCCACCCTGACTGGAAAGTGGGACGAGAGCATGTACTGCGCTATTACTAATGATAAATCTGAAGCCACTATGTTGTGGGAGAAAACAAACCTCCAGCTAACCCCACAAGATACAATCTGTCATCATTTGCAATAACTCTAAATGAGCTGACTCCAAAACTCAAGGAGAAACTTCCGCCTACTGATTCAAGACTCAGACCGGATCAGCGGCATCTGGAGAATGGGGAGTATGATAAGGCCAACAGTGAGAAGCTGCGGTTGGAGACAAGGCAAAGAATGGCA…
IM-C1_59	CL1Contig17252	ATGGGACATGGAACCGCGCCGACCTCCCAACTAATCTCAAGCTCTCAGCAGCAACACCTCTCAGCAGCAATGGCGGAGCAGACCTTCATCATGATCAAGCCCGACGGCGTCCAGAGGGGCCTCATCGGCGAGATCATCAGCCGCTTCGAGAAGAAGGGCTTCTACCTCAAGGGCCTTAAGCTCCAGAACGTGGAGAAGTCGTTCGCTGAGCAGCACTACGCCGATCTGTCCTCCAAGCCCTTCTTCGGCGGGCTCGTGGAGTACATCGTCTCCGGCCCCGTCGTCGCCATGGTYTGGGAGGGCAAGAGCGTCGTCGCCACTGGACGCAAGATCATTGGCGCCACCAACCCCCTGGCCTCTGAGCCTGGCACCATCCGTGGTGACTTCGCCGTTGACATC…
IM-C1_48.5	CL1Contig17369	ATGGAATCCCCAAGATTGAGCCAGGTAGCGATTTTGCAGAAAAGAGTAGAGATCAAGACCCCTGAGCAGATTGAAAGGATGAGGGAAACATGCCGAATTGCAAGAGAGGTTTTAGACGCTGGTGCTCGTATAATCAAGCCAGGAATTACAACAGATGAAATTGATAGAGTGATTCACGAGGAGACTATTGCTAGAGGTGGATACCCATCTCCATTGAATTACCATTTCTTCCCGAAGTCATGCTGCACGTCAGTTAATGAAGTCATTTGCCACGGAATTCCTGATGCCAGGAAACTTGAAGACGGTGACATAGTAAACGTTGACGTAACTGTATACTATAAAGGTGTTCACGGTGATTTGAACGATACATATTTTGTTGGAAATGTTGATGAAGCTTCG…
IM-C2_84	CL1Contig1740	GTCTTCCATAACATTCCTTCAACAAGTTTCAGTCCTGCTCCTAGCATGAGTGTGCCCTCTCATAATTTTTTGTTACCTCCAAGTTCTGTCGAGGAACAACTCCCCCATTATAGAGCAACTGCAGGACTGCCATCTAGTACCTACAATCATCCTAGTGGAGGCAATTATAATTCTGGAAACTCGCAAAGAAGTTTCCGGGTAAGAACTACCACCGCTCAGCAGGTTAGCCCATACGGTGTATGGCCTTCTTCAAGTACCATCAGGCATTCCAGTTCATGGAACCACCAGGCACCTGCCCTTCAGAGCGCATTTGATGAAATGCAAGAGGGTATTCCCATGGTCAGTGGAATCAACTTGCAGTACCAACATCCTGCAAATGTAGTTCCTGGTATTCCACAA…
IM-C3_17	CL1Contig17518	ATGGGGCTATTTGGCACAATCAAAAGCTATGATGATGGAACCTTCTACTTTGATGAGAAGAATGTTGATGCTTCCGAATACAAGGGCCCCATAACAACTTCTGCTTCAGTAGCACAGGGTTTCACTTCATTCGCAAATGCCGTTTCTGGGAAATTGAATATCCCCGGTGAGAAAATACTGGGCTTGGCGAAGTTCTTTCTTGGTATAGGGCTCCCAGGTAGTGCAAAGGATTGCTTTAATCAGATCAAGTCCCTGTCACTCCTGGAGAACAATAGGGTCTTTGTTCCTTTGATCCTTTCACTTCCTTCCAAAGTACTGTCCTTGACCTCCAAAGATCAGCTGAAGGTTGAAGTCACTACAGTGCTTGGATCTGCTGCACCTCCGCTCAGAGTGAGTCTT…
IM-C3_66	CL1Contig17824	ATGGGGTTGCGTATGTGAAACTTGAGATTTTGGAAGGAATAGACATGAAACCAGCTGATATAAATGGGCTCTCAGACCCTTATGTGAAAGGTCGTCTTGGTCCTTGTAAATTCCAAACACAAATACAGAAGAAAACATTATCCCCTAAATGGTTTGAGGAGTTCAAGATACCCATTACGTCATGGGAGGCATTAAATGAGCTTGTTATGGAAGTTTGTGACAAGGACCACCTTTATGATGACTCGCTTGGAGAATGTACCGTAGACATAAATGAGCTGAGAGGTGGACAAAGACATGACAAATGGATATCACTGAAGAATGTCAAGAAAGGAAGGATCCATGTGGCGATAACAGTTGAAGATATATCAGAGGAGAAGGATGCAACAACAGGTTTGGAAG…
IM-C3_71	CL1Contig17828	ATGGGGACTTCCAGCCGGCTTGACGCGGCGATCTCCTCCTTCCTCCATCGTCCTCGTCCTCTCCGCACGCGCACGGGCTCAGGATTCTGAGGTGGTCAACACAGAACAGTTGGTTAATACTTTAAAGCTGCATACCTGGAACAATGCCTCCTCATAAGATAGAGACTGGGCACCAAGATGTGGTGCATGACATCGCCATGGATTACTATGGGAAGCGCATTGCTACTGCATCCTCTGATAACACAATAAAGATCATTGGCGTAAGTGGCACTTCGCACCAGCAACTTGCTACTTTAAGCGGACACCAGGGTCCAGTTTGGCAAGTCGCTTGGGCTCATCCTAAGTATGGCTCCATGCTTGCAACCTGCAGCTACGATGGTCGGGTTATTATATGGAAAG…
IM-C6_39.5	CL1Contig17948	ACTCAAGCCATGAACTACTCAGTTAGTACTCCTGTTTATTAGCAATCATATGCTAATCAGCACCTTGACAGGCATGTATTGGTGCAAAGGTCATTGCAAGTGAAGCCCTATCAGCCATCAGGAAGGATGTCTTATCCAAATGCTACGGCGGTGATATATCAAGGAAAAAGAAGTTGTTAAAAAAGCAGGCTGAAGGAAAGAAGAGAATGAAAGCAATAGGAAGAGTCGAAGTTCCTCAAGAGGCATTCATGGCAGTGCTGAAACTGGAGAAGGAGGTGTTGTGAATTATGAAGGATCTCCAGTTTCTGTATAGTTATTGGATTGGGCTGGAAAGCTTTAAGAGGATGAGACAAGAAAACGAAAAGAAATAGACAACGGGTCGTTATTTTCAACTCGCCA…
IM-C7_82.5/83.25	CL1Contig17962	TTTTNTTTTTTTTTTTTTTTGGTAAGGCAACTCGAATATGCAGCTGTTATTAACACACGACAGCTCTTTTGTTTTCGAGAATACATACGATAGATCATTGCTAACAATACCAGATAGCATCCTCCCAAAAAAAAACAGTACAAAGTAGCATCCATATTTGACAAGCAATNACCCAACCCATGCAGCTAAGACAAGATTAGAAAGCAGTCTAGTTGTAAGAAACCTTACCACAGGGATCAGACCTTGGGATCGGCATGCAAACCCCGAGTGCATCAGTGTGGCCTATACATCGAGATTGCAGCGTCTCCTTTCTCACTCACTCTCTTTCTTCTTCCCCTTTTTCATTTCTGGCACTATGGATCCTGCACTAATCTTAGTCGGTGGTCATGGGCTCGGAGA…
IM-C5_91/80.5	CL1Contig17966	AGACCAGCGGCGGCTGGGCCGCATCGACCGCGCCGACGCCGTCGACGCCATGCTCGCCTACGCCGACAGCGGGCTGTCCACCTTCGACATGGCCGACCACTATGGACCGGCGGAGGATCTGTACGGCATGTTCATCAACAGGGTTCGGCGCGAGCGCCCGCCCGAGATGCTCCAACAAGTCAAGGGGCTCACAAAGTGGGTGCCGCCACCGGTTAAGATGACGAGAAGCTATGTCGAGGAGAACATCAACAGGTCTCGGAAGAGGATGGACGTTGCTGCACTGGACATGTTGCAGTTCCACTGGTGGGACTACTCAAATCCTGGATACCTAGATGCACTGAAGCACATGACAGACCTAAAAGAGGAAGGCAAGATAAAGACTGTAGCTCTGACAAACTT…
IM-C2_23.5	CL1Contig17983	ATGGGGATTGGGCATCTGTTGGAAGATGCTTCAAGCAACAAGTCGCTCCGTCCAGCGCCCAACCTTATCTACCGCTACCAGTCCACTACCTCCACGCTCCAGTGCCAGAGCACCGGATCAGGATTTCCTTTTTCTTTTCGGTGAGCGGATGGCCATGGAGGAGGGCGGCCTGCGCGCGAGCATCCTCGTCAAGGACGATGCAACAACAAGCCATGACGGTGAAGAATCACACTCTCTACTGGAAGTATCTCAACAGCCAGAGCTTAAAAGTACAAGTTCCGACTGGAAAGCACCTGCAATTATTCTCGGACTTGAATGCTTGGAGAGCATGGCTTTCAATGGCATCGCCATGAATCTAGTTGTGTATATCCGCTCAATTCTCCATGGTGGTATCGCCTC…
IM-C4_96	CL1Contig18094	ACGGGGCGCCTCGCGTCATTTCCCCAATCTCCACCCGCCGTCGTCGTCTCCAGCGGAGCCCTCCCCAGCCAGATCTCCACCACCGCCGGAACCACCGCGCACGGGCGGAGGAGGGCGGGCGGCGATGGCGTCGTCGCAGGCGAACATGGACAAGATGCAGCTGCGCCAGAGCTACCGCAACCTCTGGCACACCGACCTCACCAACGCCATCCAGGCCGACTTCCCCTACTGCTGCCTCTCGCTCTGGTGTGGACCATGCGTGTCGTACATGCTTCGTAAAAGAGCTCTTTATAATGACATGTCAAGGTATGTATGCTGTGCTGGCTATATGCCTTGCAGTGGAAGGTGTGGTGAAAGCAAATGCCCAGAATTCTGTCTAGCTACTGAGGTGTTTCTGTG…
IM-C3_41	CL1Contig18106	ATGGGACCTCAAGAGCAACGAAGCATGAAATCTACACCATGTCAGATTCTTGTTGCTACACCTGGAAGGCTCATCGATCATCTTGAGAATACACCTGGTTTTGCTACCCGAATTAAAAGGTGTGAAGGTTCTTGTTCTTGATGAAGCTGACCGCCTATTGGATATGGGATTCAAAAGAGATATCGAGAAGATAATTTCTTTCATTCCTAAAGAGCGACAAACACTGCTATTTTCTGCTACTGTCCCAGCAGAGGTCCGTCAAATATCTCATTTAGCAATGCACAAGGATTACAAGTTCATCAATACTGTTCAAGAGGGTGATGAGGAGACACATGCGCAGGTAAATCAGATGTACATGGTTGCCCCATTAGACTTGCACTTCTCTATAATATATGGTGT…
IM-C3_36	CL1Contig1813	CTTCCAGATTTTGTTACGAAGTATGAGCAAGCTCTGTTCTTCGTGATTAAATCTTATAGCGAAGATGATATTCACAAGAGTATCAAGTACAATGTTTGGGCAAGTACTCCGAATGGAAATAAAAGGCTTGACAGTGCCTATAAAGTTGCACAAGAAAGAATGTCAGGAAAAGGAACCAAATGCCCTGTTTTCCTCTTCTTTTCTGTTAATGCTAGTGGTCAGTTCTGTGGCGTGGCTGAGATGGTTGGCCCACTTGATTTCAACAAGAATATGAACTTCTGGCAGCAGGACAAGTGGAACGGATTCTTCCCAGTAAAATGGCACATTATCAAGGATGTGCCTAATCCACAGTTTCGACACATAATATTGGAGAATAATGAGAACAAACCTGTTACAAAT…
IM-C6_75	CL1Contig18131	ATTCCGCCCTACAAGCGGCTCCCGTGATCCAGCCAGACACGAGCCCGTCCAAAGACGAGCTCACTCGCTCCCTACCTAGCAACGATGGCGTCGGTGCCGTTGCTGAAACCACACTCACACTGCTCTGCTCTGCCCTCAGTGATACGATGCGGCCCAGCGACCGTGCACGCGCAGAGGTCGGCCGGAAGAAGTGGCGCCGCCGCGCTGAAGGCGAGGGCGTTCCCACTGGACGTGGTGCCGCTGATGGTGACGATGGTGGAGCACGTGGACAACCAGAGGGACTGGGTCGTCACCAAGTCCATYTGGCATCTCAGCGACACGGCCATCAAGAGCTTCTATACCTTCTACGCCATGTTCACAGTCTGGGGCATCTGCTTCTTCGGGTCCATGAAGGACCCT…
IM-C2_33	CL1Contig1829	ATTGGGGATCGACTATTCATAAAGGCCTCCAGGCCCATGAAGGAACCGACGGGCAGGCGACTAGAAAACCCTAGGCCCCAACTCATCCATCGGGAGATAGGGAAGCACGCCGGAGCCCTATTCCCCTGCCGCCAAAATGGTGAACGTTCCGAAGACAAGGAAGACGTACTGCAAGAACAAGGAGTGCAAKAAGCACACCCTTCACAAAGTCACTCAATACAAGAAGGGAAAAGACAGCCTCTCTGCCCAGGGAAAGCGTCGTTATGACAGGAAGCAGTCAGGATATGGTGGTCAGACCAAGCCTGTTTTCCACAAGAAGGCAAAAACCACTAAGAAGATTGTGCTGAAGCTGCAGTGCCAGAGCTGCAAGCACTACTCCCAGCGCGCCATCAAGAGGTG…
IM-C3_36	CL1Contig18336	AGTTGCAAACACATGCTTAATTACCAAGCTAGAAAGGCATGTAGAACCGTGTCTAAGCAAACACATCGGAATGGCAATCCTGGTGGTGTGCAAGCTGAGACACAGGCTTAGGTTATTACAACTTCAGGGATCATCGACTAAGTCCTTTGTAGTTTTTTTGTGTTTCTAATAAGGTAGTTCAAACGTTAGATACCAAGACAGTTTTCACGTTAGCTACGACACCATTGGCCTAGTAGCCCTGCTTCATCCTTTCCTCGTGACGGTTCTTCTCGTCCTCAAAAGCTTGCTTAAGGTTCTCAAGCTCCTTGTCTAGATCATTGATTGCCTGGGTATATGCCTGCGTGGGGGAGGACTGGCTTGCAGTATGGATCCTAACAATGACTTTGTACTGAAGGGGGT…
IM-C7_46.5	CL1Contig1836	TTTATTTTGGGTTTTTTAATGGGAGGTCACACAGCTCCCTCCCACCGCTACCATGTCCGCCACCGCTATGTCCGTCGCTCTCCACCACCGAGACCACAACGCCAACTCCCACCGCCACCCCTTCCCCTCCTCGTCCCTGATCTCCGCCTCCGTTTTCCGCAGTCGCAGGGCCAAGTGCAGCCGCAGGATTGTGCCCCCGCCCTCCGCCGCCGGCACCGGCGATCTCGAAGAAAATGATATTAGCATCACATCTTCTGCGGAAGTATGGACGGAAGAACAAACATTGAAATATTCTCTTAACAAGAATATATTGCCTTCATCAACCACAAGAGCTACTTCCTCCATAGCAGGCTCCGTTCCTCTTAGCAGCTTCCATCATTATCCCAACAGCCAGCGTTC…
IM-C1_59	CL1Contig1845	CCTATGGTGTGCCTGGTCCAGGCTGAGGCTCCGTGGGATAAGAAAAAGCTTGTCAAGAATGGTTCTCTAAATGTCTTCCGCCTTCATGAGTATAATGCAACAATTGAGTTCTATTGGGCTCCTTTCCTAGTTGAGTCAAACTCAGATGATCCAGACATTCATAGCATCCCCAACCGCATGATCATGCCAACATCGATCGCCAAGCATGCAGCAAACTGGATAGGGGTGGACTACTTGATATTCAACACTTACATCTGGTGGATGAACACTCCAAAGATGAAAATTGTGCATGACTTCACAAGGAAGCCGGTGCAGTATGATGAATTGGATCGTGTGGTTGCATACCGACAGATCATGAAGACATGGTCTGGATGGGTAGAAGAGAATGTAGATCCCAAA…
IM-C3_55	CL1Contig18517	TACTAACGTTGTCTTGGATTTCCCCAAAGTCCGACGCCTATCCAAGCCCAGTCGTGGCCAATTGCCTTGCAGAATCAAGATGTTGTAGCTATTGCCAAGACAGGATCTGGGAAAACTCTTGGGTATCTGCTTCCTGGATTTTTGCATATAAAGCGTCTGCAGAACAGCACAAGGTCTGGCCCGACGGTGTTAGTTTTGGCACCTACCAGAGAGCTTGCAACACAGATTCTGGAAGAAGCTGTCAAATTTGGACAGAATCATCTAGAATTTCTTCCACGTGCCTATATGGTGGCGCTCCTAAGGGTCCCCAGTTAAGAGACTTAGAAAGAGGGATTGACATTGTTGTTGCAACACCTGGAAGGCTGAATGACATTCTAGAAATGCGGAAGATAAGCCTAA…
IM-C7_46.5	CL1Contig18564	CTAATAGGATGGGATACGTTGCCTGAAGATCAGCAGCACTCGAGACATGATTCAAGGGACAGAGTTGATTCTTCTAACCAGTGTGCTTTAGGCACATTAGAGGTAGCTGAAGCTGGTACATCATTTCAACAAATGGGATTACCAAATAGAGACGTGCAATCACGACTTGGTCGGCCAAGATCATTTGACAGACCCTATAGAAATGAGCAGTGCAGATCTGATGATGGTTATGGTTCGGGCTTGAAAGCTGAAAGGACCATTGATTAGATCACATGGGAGGGGTGGAGCATCTCGTCATATTCAAGCAAGCAGCCGAGGGGAGCAGTGGATGGAAAATTCTAGCAACTCTCGCACTACACAACAAAGATCACCTGATTATTATAATTATGGCCCACCTGG…
IM-C5_40.5	CL1Contig18588	ATTGGGTATTTCTAGTCTATTATTGTACTTCTTGATGCATCTGACGAAGGTGCCGATGATGGTGATGAGCTCTCTGTAAGGCAGGACACACCATACACGCATATTCATGAGATAGTTTTCTCCACAATTGACAAGCCAAAGCTTCTTAGTCAGCTCTCTGCCTTGCTATCAGACATTGGACTGAACATCAGGGAAGCGCATGTTTTCTCCACCGTAGATGGCTATTCTCTTGATGTTTTTGTTGTTGATGGTTGGCCCATTGAGGATACTGATGGTTTAGAGAAGGCGCTTGAAGCATCTGTTTTAAGGAATGAGGGTTCATGGTCTGGTTCATCTCACTCCTCAGCTGCGGAAAGAACACCACCATTCCAGGTAAAAGGTGGTGAATGGGAAATTGAC…
IM-C7_65.5/69.5	CL1Contig18591	AAACTTCTACCTGGAGGTGCTGCTGCTGAATTGACTGTATCGGCAACACTAAAGCAAAAGAGTTCTTCAGTTGAAGGTGTGAAAAGTGGCCTTATGAAGCTGCTGCTTTAGCATTCGAAGCAATCCCAAGAACTCTACTTCAAAATTGTGGTTTGAATGTTATCAGGATGATGACACAACTCCAAGGAAAGCATGCGAATGGTGAAAATCCCTGGGTTGGCATTGATGGAAGGTCTGGTGATATTGTTGACATGAAAGAGCGGAAGATCTGGGATTCGTACAGTGTGAAGGCACAGACATTCAAGACAGCTGTCGAGTCAGCTTGCATGCTTCTAAGGATTGACGACATTGTCAGTGGAATCAAGAAGAAGCAGGCTCCAGGAGGCGGTGGCCCCAAGC…
IM-C4_10/46.5	CL1Contig18594	ATGGGAGAAGCCAAAAGTCGCTCCTCTTTCCCGTTCTAGCTTCCGCCGTTCCCGTACCTTAGCGTCAGCGCCGCCGCCTCGATCCCGCCCCGTGCTCCCCGTCTCACACGCGTCGCCGCCGCTATCGCCGTTCCCCGCGTCTTCCTCGCCCCCCGGAACATCGCGCTTGTTTCTGCTGCTGTCTCCACCCGTCGCAGTCTTTGGCCGTTGGTCCCTCCTTCCTTTGAGTTTGAGGCGGACATGCATTTTGCAAATGTCGGGCTCTAATCAGATGGCTTCAGATGGTAAATTTGGAAAAGGTCCTCGAGAACTCACTGGTGCTGTTGATTTAATTAGCCGCTACAGGCTACTGAACCATCACAGTTTCTTTTGTAAGAAACCGTTGCCGCTGGCTATCTC…
IM-C3_71	CL1Contig1863	CACCGACTTCAAGCGGGAAATGCAACGGCATTCAGCAGCTATGCGTCAGCTTGTTCACTACAAAGGACTCCCTGACCCGTTAAAAGGGGATGCCCTTAATAAGGCTGTCCGTGAAACTGCGAACGAGGCTATTGCTGCTATTTTCTCCACCGAGGACCCTAAAGCTGTTGTTGTGACAGAAGGTCTAGGCAAGCGCATACAGGGCTTTGGAAATACTAATTATGAGCCATCGAGGGATGACAAGAAGTCTTTCCTCAGTGAACTAAGTGAAGTAGTGGGCATTGGTGGTGCTTCCATCAAACAGGGTTTGAGCAACTTTGCAGCCACACATTCAATAACAAATGAGAATGGTAGTATGTACAAGAGCCCAATTCGTAGGTCTCTGACCACAGAAACTGA…
IM-C2_54/49	CL1Contig187	ATGGGAGCGTCGGCGTCACGCTCGCCGGCGTCGGCGTCGGGCTGCCGCAGCACGGCATCATCAAGAACCACTACCACGGCGGTTTTACAAACAGTGTCCCATTCGAATCAGCAAGGTTTTACACCCTGACTATCCTAAGGGGTATGTTATGGGATGCCATCAGCTATGTTAGCCACGTCGCAGCTATGAGGAAAGAATCTCGGCAGAAGCTTCTGAAATTTGAGGAGAACCCTCGGGTTTCAGGAGGAGTTGATCTCCCCAAACTGGGGAAAGGCGTGTCGAGTAGCTTCCGATCAACGATGRATTGCATCAGGGCCTTCACAAATCAGCATYGGCCTCCATAGCAGCAAATAGTTAAATTGAAGATTGTYACTTYGGAACCAAGCTTCGCTCAGTTGG…
IM-C6_39.5	CL1Contig1875	GGGGCCAACTTCGCCATCACCGGCGCCACCGCGCTCGACACGCCCTACTTCGAGGCCAGGGGCTCGGCNCCGTCGTATGGAACTCCGGCGCATGGATGACACAAATCCAGTGGTTCCGGGACCTCAAGCCATTCTTCTGCAACTCCACCAAGGAGGAGTGCAAGGAGTTCTACGCCAACTCGCTCTTCGTGGTCGGCGAGTTCGGTGGCAACGACTACAACGCGCCCCTCTTCGCAGGGAAGGGCCTCACGGAGGCCTACAAGTTCATGCCGGATGTCATCCAGGGCATCTCCGATGGTGTCGAGGCATTGATCGCCGAGGGGGCAGTGGATCTTATTGTGCCGGGGGTGATGCCCACCGGGTGCTTCCCCGTGTACCTCAACATGCTCGACATGCCAG…
IM-C4_10/46.5	CL1Contig18764	ATGGGGCCCGTTGGGGATTATACGCGGCGCAACATTCTTCCTCGGGTCCTCCTCCTCTTCTTCTCAGCTACTCCCCCTCCCCGGAGTCGACTCTAAACCCTAGCACCCGGATCCCCACGCAGGAGGAGGAGAGGCAAGCCCCGCGTCCGAAATTCCGGAGAGCATCATGAGTCGCCACCCGAGCACCAAGTGGGCGCAGAGGTCCGACAAGGTGTACTTGACCATCGAGCTCCCTGACGCCAAGGATGTGAAGCTCAACCTGAAGCCTGACGGCCATTTCAACTTCTCAGCCAAGGGCTCTGATGACATGCAGTATGAGCTTGACCTCGAGCTCTTCGACGCTGTCAATGCCGAGGAGAGCAAGGCGGCAGTCGCCCCGAGGACTATATGCTACCTTGT…
IM-C4_10/46.5	CL1Contig18833	TTACTTATTTGGGGGTTCGGCGCCGCACCACACAGCCCAGCGATCCAGCCATCAAATTCCCTCTCCTAGTCGCGGAGGCGGGAGATTCGSAAGGCATGGCGGAGGAGCAGTTCCTGGCCGCGGCACTGGACGCCGCCAAGAGCGCCGGCGAGATCATCCGCAAGGGCTTTTACCTCACCAAGAATGTGGAGCACAAGGGCCAGGTCGATTTGGTCACCGAGACTGACAAGGCCTGCGAGGACCTCATCTTCAACCATCTCCGGAAGCTCTACCCGGACCACAAGTTCATCGGCGAGGAGACRTCCGCGGCGCTTGGATCCACCGCCGATCTAACCGACGAACCAACCTGGATCGTCGACCCCCTCGACGGCACCACCAATTTCGTCCATGGMTTCCCTT…
IM-C1_27.5	CL1Contig18844	ATGGGCAAATCCTTGAAGCAGTCAGGGATCTTGTCCATACCAAGAGCAAATTTCAGTACAATCCTAGTTGGATCAACGTTCTGGAGGGATCGCAAGAAGGGTCCTACTTATGGGTGGCTCTAAATTATCTGTTGGGTAAACTGGGAGGAGACTATGCGAAGACGGTGGGCGTGATTGATCTTGGAGGTGGGTCTGTGCAAATGGCATATGCCATTTCTCCAGATGCTGCTGCCGCTGCTCCAGTAGTGCCTGATGGGAAGGATCCGTATGTTACGAAAGAGTATCTGAAAGGAAGAGATTACAATGTCTATGTTCACAGCTACTTGCACTACGGTGCTTTGGCTTCTCGAGTAGAGATTTTCAAGGCAAAGAATGGACCAGTCAGCTACTGCATGATGG…
IM-C2_33	CL1Contig18849	ATGGGGAGTGGAGGAAAAAACTACTCGCTTCGCCACTCGGCCTCCTCCGGCCCTTCTTATCCTCTCGCCCTCGCGACGGCGGTCGCGGCGAGGGCATCCAGGCCTCATTCTACCGAAGCTCCCAGGTAATTGCGCAAGGCCAAGTTTATACAAAATGACTCTCTGCCAAGGCTTATCTGCTGGGCATGCCCAGCTGCTTGCTTTTCCTGCTGCTAAGCCTTCTCTCTTAAGAAGATCATGCCTTCGTACTCCAGCAGGCTCATTGGGTCTGAAGAGTGCTCATCTTTTAGGCGTGAGGAAGAATTTTTCGGTACAAACTGCACGAGCAAGCACTGATTTTCTTCGCCATGACATGCTGACATCATTTTCGAAGGAGGGTTCTATTAAGGGCATTCCATC…
IM-C4_10/46.5	CL1Contig18877	GCTAGGCAAGGTCAGCTTTGAGCTTTGTTTTTTCCTTTTTTATTTTTTTATTTTTTTCTTTTTTAGTTTTTGAGCTTGCCATATCAGTTCCGATCCCTACTTTCTGATCGGCGGGGCTGGGGTAGCTCGAGCACGATGAGGAAGAAACTCCGCTCTGACTCCCTGATGTACTGAACATCGCCACCCATCAATTTGAGGATTTTCCTGCACACGCTTAGCCCAATGCCTTCTTGGGTCGTCCAGCGGGCCTTGCTGAACATGTCTTGGACAATGTCTGGGGGGAGGCCCTCACCAGGACAGGCAAATCTGAAGAGGAAGAGCATTGTTTCTGTTCCATCAGAATTCTGTTTTACGTTTGGTCTGACTTGTATCTCTACCCAGCCGTTTTCAGTTGGAGCA…
IM-C6_39.5	CL1Contig18914	ATGGGAGGGGATCCTTGGCAAGCCACACACACTGACACACAGCTCACAGAAAAGCAATGAAGGGAAGYCTCTGCCACGAGCTCGAGACTGGCCTCCCTGCCGCCGATGTGTGGGMGGTCTATGGAAGCSTCCTCCTTGCGCAGCTGATTCCACAGGTGCTTCCCACCATTGCCGCCAATGTTGAGGTTGCAGGAGATGGCGGGGTCGGAACAATCTTGCATGTCACCTTCTGTCCCGGCATCCCGCTGACATATCAAAAGGAAAAGTTCATCAAGGTCGACCATGAGAACCTTGTCAAGGAGGCGGTCGTGGTGGAAGGAACCGTCCTGGATCTGGGATTTCTGAAGTACCTGATGCGGTTTGAGATCGTAGAGAGTGCTGACAAGACTTGCGTCATAA…
IM-C5_40.5	CL1Contig18992	GCACCTCATCGGCGCGTACCAGGTCTTCTGCCAGCCCATCTTCGCCTTCGTCGAGCGCTGGGCAAAGTCCCGCTGGCCCGACAGCGTCTTCATCGGCCGCGAGTTCCGCGTCGGCCCCTTCGCGCTCAGCGCCTTCCGGCTCACCTGGCGCTCCGTCTTCGTCTGCTTCACCACCGTCTTCGCCATGCTCCTCCCCTTCTTCGGCAACGTCGTGGGCCTCCTCGGCGCCGTCTCCTTCTGGCCGCTCACCGTATACTTCCCCGTCGAGATGTACATCAGGCAGCGCGCCGTGCCACGCGGGAGCACCCARTGGCTCTGCCTCAAGATGCTCAGCGCCGGCTGCCTCATCGTGTCCATCGCCGCCGCCGCTGGCTCCATTGCCAACGTCATCGAGGCTCT…
IM-C5_40.5	CL1Contig1922	TCCAGAATCAATAGGTGCCTGGAGGAAGGGGCAAACGAGTTTTTCCTGAAACCAGTACGGCTATCAGACATGAGCAAGCTGAAGCCCCACATAATGAAGAGCAGGTGCAAGGAGCACTACCACCAGGAGGAAGAAGACGACCTCCTAAGCAACAGCGATAGCAACACCAGCAGTAACCCCACAAACAACAGCAGCGGCACCGATACCATCAGTAACCCCACAAATAACAGCAGCGACACCACAGACAACAGCAGCGGWGATAGCAGCAGCGCCCGCAAGAGAAAGGCRGAGGCAGGCAAAGACRAAATTTCACCCAAGACAAGCAGACCAAGGCACATTAGCAGCACAAAGATTATTGACAGTTTCTTCTTGGTTCTTGAGTTCACTCGGGTTTTGACA…
IM-C6_39.5	CL1Contig1938	GAGAGACGTGCTGCCACCATTGAGTCGAATGAACAAGATTCATACACATTTTACCAGGTGTTTGATAGACAACACCTAATTCTTCATCCGCTGAACATGAAATGCCTTCTAAACCATTTTGGGTGCTCTGCTATGCTTCCACCAAGAGTGACTGGAAAAATCTTGGAGTTGGAAACTATAACACAGTCTGAGGCTACAAGAAAACGATATCGCTTCTTAAGCCATTTCTCATTAACAACAACATTCCAGTTCTGTGAAATTGACCTGAGTGATATGCTACCTCCGATCTCATTGGCTCCATTCATGAATGAAATCAAAAAGGCGCGAGAAACAGAGAAAGCAAACTGCCAAGAAGGAAGAAAGCGACAGGGTTAAGGCAGAAGTAGCTGCTGCTGTGCA…
IM-C4_10/46.5	CL1Contig1969	ATAATGAGACTGATGAAACACTTAGAGAAATGTGCCATCTTTATGATGCTGTCCAAGTAGATTCTGATGGAGAGAAGCATTCAGCGGAACCAGAGATGACCTCTTTCGAAGAGAATGCAATTTTGTGCAACTTTCTTCCACTTATACGGGAGCACTTGCCATCAGCTGCTGAAGAAATCGAATCAGATATTATTTCGCTGGCACATTCAGAAGATTCAGATGTTTATGACATATATACTGTCAAGGAAGTGGATGATGCAGACATGGAGGAGACATCAGCAACTTCATACCCACTGTTACAAGTGGATGATGAGGATGGTGAATGTTACAATGATGATGAGTATCCATACGATACAGATGATTCAAATGCCGAAGATAACCCACTCTACGATTATCCTG…
IM-C4_89.5	CL1Contig2013	CGATGCGGCATGGAAGTTGGTGAGAGGCTGGCTCTCCGACGAGGAGACGTGCATGGTCAATGGGTTGGACAGTGTGGGCGCGGCAGCGGATTGGGTTGTCGGTAGGGAGATTGAAGGCAGAGGATGGTCCGAGACGCTGCGGCTGGAGGTGGATGAGATCAGCAAGGAGATATGTGGGGAGGTCCTGGGCGAGTTGGTTGAGGAGGCATTTTCAGAATTTGCGAGGTGCCATTGATGCTATACTACTGCTTCTTTATTTTTTTGGGTCCCTGTCTGCAGTGGTGTCCACCAGTGTGCTTTTATTTCCAATCTGGTGGTGACCGTTTGCTGGGGCTCGGCTCTTGGCTCCGTGTGTGTATAGTGTCCCTCTTAACTTGTCCTGTATGCTGGAGTCAAGTG…
IM-C1_71	CL1Contig202	ATTGGGGGTAGTACCTAGTGGGGACCCACCGTCAGTCGACTCCACAAATTTCCTCACGAATCAGGCACAGAGAGAGGGGAGAAGCAGCGGGCAGCCGGCGGCGAGGCGAGGCGAGGCGGAGAAGATGTCGTACCTGTTGCCGCACCTGCACTCCGGCTGGGCGGTCGACCAGGCAATCCTCGCCGAGGAGGAGCGCCTCGTCATGATCCGCTTCGGCCACGACTGGGACGAGACCTGCATGCAGATGGATGAGGTGCTGTCAGGGGTTGCTGAGACCATAAAGAACTTTGCTGTAATCTACCTTGTTGACATAACTGAGGTTCCTGACTTCAACACCATGTACGAGCTGTATGACCCATCGACAGTGATGTTCTTCTTTCGCAACAAGCACATCATGAT…
IM-C1_71	CL1Contig2037	ATGGGAACAAGTGATGAAAGATTTTGCGGGTCTAAAGAAATCCTACTACATGGACCCACAACCATCCACCACATATGAGTGGCATCTTTTTGAATATGAGATCAATGATTCTAATGCTCTAGCCTTGTACCGGCTTGAGTTCAAGGCTTCTGATGCGAAGAGGACAAAGTTGGCAAGTAATTCATTGAATGAAATCCAGCAGCAAATGGGCAAGCTTAGTGCAAACAGTCCCGTGGATAACAAACGAACTGCTAGGAGCAAGACAAAGGCTAATCAAAAGGATAGCAGTGCAAGCACAAATCCARTTCGCAACACCCCCAACAAACTCGGTGCTTCGAGTGCATATGAAACAGTGTCTCTCAACACCCCCAATCAAGTCAGTTCTTCTAGTGCTTACAA…
IM-C4_67.5	CL1Contig2154	ATCTATTGGTTTCTGTAGCCATGATATAATAATTTGTTCACAATTATATTCTCTGATGTCTACTGAATAATTAAAAAACTAGGGTATTGTTATGCTCCAAGTCTGGATCATGCTCTAAATGTGGTTTGTCCAATCCTCCCTCTGTTACAGGAGTTTCACGAGGATTTTTTAGCCCATTCTGTATTCACTTTCTGCTGGCCCCAAATTAAAGTTTTGAGGCTTCACGTCAGCCACCCTTGCATGATGTTCACTTTTTTACATAGGAGCATGGATCTTACTGAAGCGCTGCGCCTTCAGATGGAAGTTCAGAAACGTCTTCATGAACAACTTGAGACTCAGAGAAAGTTGCAGTTGCGAATTGAAGAACAAGGGAAGTATCTGCAGATGATGTTTGAAAAG…
IM-C1_54	CL1Contig2157	ATGGGGATCTGCTGAAGCTCAGGATGGCGTCCCTCCACGCCCACCCCGCCACGCGGCCCCTCTCCACGCTCTCTTCCCTCCTCCTCGCCCCCTCTCCCGCCGCCGCGTCGTCCCCTCGGCCCGCCTCCCTCTCGTGCTCGCGGGCGTACTGCCCGGCGGTCAGACCTGACGCCGGCCGGTGCTCCAGCAGGACGCTGGGACGGCGGTTGCCGGGCGTCGTGGTGGCGATGTCTTCGTCGGCGCCGACGCCGGGGCCCGTGCAGAAGTCGGAGGAGGAGTGGGAGGCCATCCTCACGCCGGAGCAGTTCCGCATCCTCCGCCGCAAGGGCACCGAGTACCCTGGAACAGGTGAATATGACAAGTTGTTTAGCGAGGGTACTTACGGATGTGCTGGCTGCG…
IM-C1_54	CL1Contig2158	ATGGGGGAGGGCTGTCAACGGGCTCCGGAAGCACAGCTCGCAGCGGATCCGCCACCTTGTGCAGACTCTCATCCAAGGATGGAAAGTGTTGGTTGATGAGTGGGTCAACACTACTAATGTAGCGCTTGCAGACAACTCCCCAGGCACTTCAAACCCTTCTGTTGTGGATGATGATGATGAAGAAGAAGGCCTTCCTTCTCCGCCTTTGGATGAAGGAGCATTCTTTGCACCTGAGGCTACCGCCATTCAACTCTCTGAGTTCTTTGACGAAATGGATGAAGACGGAAACTTGAGACATAACAATGATGTGCGACCTGGAAACAAGAGGGAAAACAATGGCAGGAGGCCCTCAGACCATTCAGCTGTGGCAAAACCAGAACTTACTCGTCCTGCCGGAAC…
IM-C4_10/46.5	CL1Contig2226	AGCCTGATGAATATTGTCATGCAGCTACGGAAGGTCTGCAATCACCCTGAGCTGTTTGAGCGCAACGAGGGAAGCTATTACTTTAACTTTGCGGAGATCCCAAATTCTCTTCTTCCTCCCCCATTTGGGGAATTGCAAGATATACATTATGCAGGCAAGAGGAATCCAATAATGTTTGAGATTCCAAAGTTGGTTTAATGAAGGAATCATCTGTAACAGGGAAATGCCCATGCATGGCTGTGGCTTCCAGAGTGGATATTTCAACAGGCTGTTCAATATATTTTTGCCGAGCAATATCCATAAGTCGGCATTCCCAGAATCAACTTCATCAAACAAGCCTGTTCTGCTATCTGGTGCATTTGGATTTACACGCTTAACGAATCTGTCCCCAGTTGAAGC…
IM-C2_58	CL1Contig223	AATACATTTAAGGAGTTCGGAAGGGTAGCTGAGGCAATTCAGGATTACGTACAGGCCGTGACAATCAGGCCAACAATGGCGGAAGCTCATGGGAACTTAGCCTCGGCTTATAAAGATAGTGGACATCAAGAAGCAGCTATAGCTAGCTATAAACAAGCTCTTTGTCTCCGTCCTGATTTTCCAGAAGTAACGTGCAACCTTCTGCATACTCTACAGAGTGTTTGTGACTGGGAAAACAGAGAGACTATGTTCCATGAGGTTGAAGATATAATCAAACGGCAGATTAAGATGTCACTTCTGCCAAGTGTGCAGCCATTTCATGCTATTGCTTATCCTATTGATCCATTGCTCGCCTTGGAAATCAGCCGCAAATATGCAGTCCAGTGCTCGTTGATTGCT…
IM-C4_82.5	CL1Contig2278	GACTTCTCCAAGATCCGGGAGATGCGCTAAGCAGAACAAGAAGGAGCTCTCCCGCGCCAGCCTCGGCGGCGACGACGACATCCTCGCCCACCACCAACAGCACCACAAGCAGCACCAGCAGCAGCAGAAGCCCGCCAAGGCGCCCACCAAGCTCGGCGGTACGGCCAACGACCACCGCCGCCAGCCCCTCCACGGCCGCGACGACTCACCCACGGGGAGGAAGAGGTTTCTGAGCTATTTCCAGTGCTGTATCAAGGCCTAAAGAACTGCTACCGCTGCCTCCATTTGCGTGTCACTGCAGAGAACATCTTAGCAAATTTAGTCTAGGCTTGTTCGGTTTGCTCAAGTTCAMCAAAAAAATGTAATATATTTGTCGTCCTGACTCTTCATATGCTGGTC…
IM-C3_3.5	CL1Contig2293	ATGGGGCCCTTGCAGCCAGCCAGCTCCGGACAAGTCTTCTTCTATTATCCATCCGTTTGCAGCTGCAGTTGCAACAGAGTTAAGCTAGGGAGCGTGTGAAGCAGGTTCAGGGAGAGACGATGGCTACCGCGTATGCTCCTCCCATGGCGAGCCAGCTGCTGAAGAGCAGCAGCAGCTTGGTGTGCTCCAAGCCGAGGGGGCTGTCCGGTGCTTCACTCACGACGAGGAGGCCCCGCTTCGTCGTCAAGGCGATCAAGGCTGACAAGCCAAACTACCAGGTGGTGCAGCCCATCAACGGCGACCCCTTCATCGGCAGCCTGGAGACGCCGGTCACCTCCAGCCCGCTCGTCGCCTGGTACCTCTCCAACCTCCCCGCCTACCGCACCGCCGTCAGCCCGC…
IM-C5_77/74	CL1Contig2297	CAGTTGTAGTTCCTGTAGAAGAGGATTCATTTCCAGTTTTACCACCAACCCAGATCCATAAGCAGGTCAAATCAAAGACAGCTGGTAGTTCATCCCAGAAAGAAATAACTACAGCTCCAGCGTCAGAAGTGGAAGATGTAAAACACATTGAAAAGGAAAAGACCCGTCCTCCTGCTGAGGAGTTGGAGCTAACAAAGAAGGCGGATGAGGAGTTGGCACTGAAGGATAAGGAACTAAAAGAGCAGAGGGCTGCAGCTGAAAAGAAACGAATTGTGTTGGAGCAGAAGGCCAAAGCTCAGGAGGCTGCGGAGAGGAAGAGAAAACAAGCACAAAAGGCTCAGGAAAGAATTGAGTTCAGATTATTGAAGGAAGCTGAGGAGAGGGAAAAGAGGAAAGAAC…
IM-C6_39.5	CL1Contig2313	CGGCCGCCTCGCAGCGCCGCGCCGTCGACCTCGTCACCGAGGCCACCAAGTACGCCTTCCCTTCTAGCCGCTTCGAGCCACGGACGCTCGAGGAGGCCCTCATGTCTGTTCCCGATCTCGAGACGGTCCCGTTCCGCCTACTGAAGCGCGAGGTGGAGTACGAGATCAGAGAAGTGGAGTCGTACTATGTTGCCGAGACGACGATGCCTGGAAGAACTGGATTTGATTTCAGTGGATCGTCTCAGTCATTCAACGTGCTGGCCTCTTACTTATTTGGTAAGAACACGAGGTCTGAGCAGATGGAAATGACAACCCCTGTTTTTACYCGGAAGGGTGAAACGGGCGGCGAAAAGATGGACATGACTACCCCAGTTATAACAAAGAAGTCAGCTGATGACA…
IM-C2_23.5	CL1Contig2321	ATGGGGGTTGCGAAGAGTGTAGAAGCTTTGCTTGTTTCCCAAGAAGAAGAAGAGGAAGAGGAGATCAGCGGCGATGGCGGCGATCAAGCGTCTGCTCCCGTCGTTCAACCGGGTGCTGGTGGAGAAGATTGTGATGCCMAAGAAGAGCGCCGGCGGCATCCTCCTCCCGGAGACCTCCAAGCAGCTCAACTCTGGCAAGGTTGTGGCTGTTGGCCCTGGAGAACGTGATAGGGATGGCAAGCTGATCCCTGTTTGCCTTAAGGAAGGCGACCATGTTCTGCTGCCGGAGTATGGTGGACTTGAAGTCAAGCTTGCTCCTGAGAAAGAGTACCTCCTCTTCAGAGAGAACGACATCCTGGGCACCCTCTCGGACTGATTTGGATACTCACGAAGTCGTCA…
IM-C2_54/49	CL1Contig2328	ATGGGGGAACCCTACCCGCCGCAGCTGCCCATTCCTCGCGTCACCCGCCGCCGCCGCCGTTCCCTACCCTCTGCAATCCGACCATGGCGGACGTAGAAGTCGATCCGGAGGTGGCCGCCGGCGCGCCGCTGAAGAAGAGGACGTTCCGCAAGTTCAGCTACCGCGGCGTGGACCTTGATGCCCTCCTCGACATGTCCACCGACGACCTCGTCCAGATGTTCCCCGCTCGYGCCCGCAGAAGGTTCAAGAGGGGTCTCAAGAGGAAGCCCATGGCGCTCGTCAAGAAGCTGCGCACGGCGAAAAAGAACGCCCCTGCTGGTGAGAAGCCTGAGCCAGTGAGGACTCATCTCCGCAACATGATCATTGTCCCTGAGATGATTGGCAGCCTTATTGGTGTCT…
IM-C6_39.5	CL1Contig2389	TTCCCTTCCTCCTCCGCCCGCACCGCGGGCTCCGCCTCCGTCCGTCCCCTCGCGCTCTCGCAGAAGGTTGCGGGGAGAGGGCGCGGTGGCTCCGGCGGGGCGGCTGCGGGTGGTCCGCTGTATGGCGGCGTCGGATGCCGCGCAGCTCAAGAGCGCGCGGGAGGACATCAAGGAGATCCTCAAGACCACTTACTGCCACCCCATCCTGGTCCGTCTGGGATGGCATGATTCAGGTACGTATGACAAAAATATTGAGGAGTGGCCACAGAGAGGTGGAGCTGATGGAAGCTTAAGATTTGATCCAGAATTGAGTCATGGAGCAAATGCTGGTCTTACTAGTGCTTTAAAGCTTATACAACCAATCAAGGACAAATACCCAGGTATCACTTATGCGGATTT…
IM-C1_91/82	CL1Contig2444	ACCAGCTGATATTTATGTGGTTATGGAGTACGTTAAATCTGGAGAGTTGTTCGATTACATTGTTGAGAAGGGGAGGTTGCAAGAGGAAGAAGCTCGTCGCTTTTTCCAGCAAATAATATCTGGTGTGGAATATTGCCATAGAAACATGGTGGTTCATCGTGATTTGAAGCCAGAGAACCTTCTGTTGGATTCAAAATGTAATGTTAAGATTGCAGATTTTGGCCTGAGTAATGTTATGCGTGATGGCCATTTTCTGAAGACTAGTTGTGGTAGCCCAAATTATGCAGCACCCGAGGTGATATCTGGTAAACTGTATGCTGGTCCTGAAGTTGATGTTTGGAGCTGTGGTGTTATTCTCTATGCACTTCTTTGCGGCACTCTTCCATTTGATGATGAGAA…
IM-C1_91/82	CL1Contig2477	AATGGATGGCCAACAGTTCCACCACCATATCCTGAAACCTCTCCTCCCCTCCTGCAATGGCGGCCGCGACCTCCTTCGCCACGCTCGCTATGGCGCGCCCGGCGGCGGCGCAGAGGGCGTCCATCCTCGTCTCCAGGTCCCCGTCGTCGCCGCCACTCCTCTCCCTCCGCGGCGCGTCTCCGGCACTGCCCGTGTCCGTCTCCGGAGGCCCCCACACCCGCGCGCGCTTCGTCGCCTCCGCCAGCGCCGAACCCTATGCAGCCGACCTTCAGTCCAAAGTTACAAACAAGGTGTACTTCGACATAAGCATCGGGAACCCCGTGGGGTCGAACGTCGGGAGGATCGTCATCGGGCTGTATGGTGACGACGTTCCGCAGACCGTCGAGAACTTCCGCGCTC…
IM-C6_39.5	CL1Contig2493	AGAGTACATGGGACCATTAGTCACGTTGCCCCCGGACGCTCACCTCACCCACCCACCTCACCTCGCCTTTTCTCCTCCCGCTACTCCAACACCACCCATCATCCATTGGCTCTCGTCCGCCAGCGCCGCCAGCTACCGCCTCCTCCCTCCTCGACACGAAGCGCCGCCGCCCCCTCCACCCAAGGGATCCCCCAATGGCTCCGTCGTCCAAGATGGCGCTGGGCATCAAGCGCGCGTCGCGTCCAACACCTACCACCGCCGCGGCCTCTGGGCCATCAAGGCCAAGAACGGCGGAGCCTTCCCCAAGGCCGCGACGCCCGCCGCCGCCGCCGAGCCCAAGTTCTACCCCGCCGACGACGTCAAGCCGCGCACCGTCAGCACCCGCAAGCCGAAGCCCAC…
IM-C7_17.5	CL1Contig251	TGCCGCTGCTGACGGCGCACAGGCTGGGCGCTTCGACCTCTCCCACCGCGTGGTGCTGGCGCCGCTCACGCGGTGCCGCTCCTACGGCAGCGTGCCGCAGCCGCACGCGGCGCTCTACTACTCGCAGCGGGCGACCAAGGGCGGCCTCCTCATCACCGAGGCCACCGACGTCTCCGTCACCGCCAAGGGGTACCCTGAGACCCCCGGCATCTGGACGCAGGACCAGGTGGAAGCCTGGAAACCAATCGTCGACGCCGTCCACCGCAAGGGGGCCCTCTTCTTCTGCCAGATCTGGCATGTCGGAAGAGTATCCACAAACGACTACCAGCCGGACGGGAAGGCGCCAATCTCCAGCACGGACAAGCAGATAACACCCGACGCTGAGGCTGGCATAGCCTA…
IM-C1_91/82	CL1Contig2540	CATGGGGATGGCGAGGACGCGCTGGCTGTGATGGACCATTGGGGTGGAAGAAAGCCCCATGTCTTTGGCCACTCCATGGGTGCCATGATTTCCTGCAAGCTCGCCGCGATTGCGCCTCACAGGATCTGCTCCCTGGGACTGCTTAATGTCACCGGGGGCGGGCTCGAGTGTTTGCCAAAGGTCGACGGGCAGATGCTCTCTCTTGCATTCCGTTTCTTAAGGGCAAAAACCCCAGAGGAAAGAGCTCATGTAGATCTGGAAACCCACTATACAAAGGAATACCTTGATGAGAAACTCGAGTCCTGCACAAGGAGAGCAATCCTCTACAAAGAATATGTGAAGAACATATCAGCTTCAGGGATGCAATCTAGTTGTGGGTTTGAAGGTCAAGTTAATGCA…
IM-C5_40.5	CL1Contig2547	ATTACACAGACGGTGTACCTTTAATGAAACCAACTAGTGTTCAGCATGGTAATCTCAGAACAAGCATTGCATGATCAGCTTAGCTACTTCCTACGAAAAGACGAATATCTCAGCTTAGATAAATCACGGTACATGACCATATGATGGAAACTGCGTCATCGATAAGCAGATGTTTGAACTGCGGACGTACAGGGCGATATCCATCTGGTGGTGTGCAAATGACACTATTCAGAAGCTCCAGCACCACCATTGGAGATATTTGCAAGTGTTCTTACATGTTCAGTCGCTGCCAATATCAGACCTGTAAATGGAGGCGACGGTCTTCGAGGCCTTGACTTGAACTCTGGATGATACTGAACACCTATGTAAAATGGGTGGTCTTGTAGCTCTACAATCTCC…
IM-C4_10/46.5	CL1Contig2555	ATGGGATCCCTTCCTCCACGTTCTTCTTCCCCTTGTCTTTCTTGCCCCAGGGGAAAGGAAAACAAAAGGCGAGAGCTCCCTCCGCTGCGAAGGGAAGGAAGGAGATAGCAGGGGCTCGAGCGCAGCCAAAGCCATGGATGCTTCAGGKRTCAACCCGAGGCTGCTGGCGCTCATCGAGGAGGAGAAGAGGAAGGTCATAGCAAACGAGATCATAGCAAAGCTGACTGACACTTGCTGGGACAAATGCATCACCGGAAGCATTGGGAGCAGCTTCAGCAACAGCGAAGTGTCTTGCCTGTCCAACTGCGCAGCACGCTTTGCGGAACTTAAGATGCACATCATGCAACAGTTTCAAAAGCGATAGGCCATAGCTAGAATCAGAATAGGTCTTCCGCTGTG…
IM-C4_67.5	CL1Contig2581	GGGCCTCTTCCCCCGGCCCGAGCAGCCAGCCAGACCCAAAACCTCCACTGGGTGCTCTCCGAGTCGCCTGCTTCCCCTCCTCCAAGCGGTTGACCCCGGGGTGCTTCGCCAGTGAAAATGGATGGGAGCACTAGAGGAGGCGGGCATTCTGACGCGTTGAAGAACTACAATCTGGGCAGAACATTAGGTATTGGCACATTTGGAAAAGTGAAGATTGCAGAGCACAAGCATACAGGACACAAGGTTGCTATAAAGATCCTCAACCGTCGTCAAATGAGAACTATGGAAATGGAAGAGAAGGCAAAGAGAGAAATCAAGATACTGAGGTTGTTTATTCACCCCCATATCATCCGGCTTTATGAGGTCATCTACACACCTACAGACATATTTGTTGTGATG…
IM-C2_23.5	CL1Contig2610	GCGCCGCTCAGGGAGGATGGGGATGGCTTTTACAAAGAGTTCATGAATGAATCCTGCTGGACCCCGCTTGGGGTTCCCTACGGTCATAGCAACGAATCCTTGGACGCTTATGCATCCTCCAAGACCCTCTCTGACAAGGAGCTACTCAAGCACAACGACTCCTCCGCCGCCTCCGCGGCGAGGTCATTCGACGTCGTCGTCCTGCTGTGCGGCCTCATCGGTGGAGACACCATCCTGCCCTACACCCCCGACAGCATGCACAACATGCTATCGCCTCTCACCGGCGTCGAGGTTTTACCACAACAATCTCAGGTTCCTGCAGTCCCTCCTCGGCTCCGTGCCGCTGGTTCATGTCGACGACGTCTGCGAGGCGCACATCTTCTGCATGGAGCGCTTGGC…
IM-C1_54	CL1Contig2619	TCCTGTCCTGCTGGGACGAGGTGCCGCCTTTCTTACCAAAGATCATGTCGTCGAGGTCCTGAAGCAAGTCCTCCCTGCCAGACCGATCTCCGGACCCAGCTGATTTCCTCGCAGGGGCGCGGGGGGATTCCTCAGGCTCCACGGTGACCGGAATCATCGCTGGTTCTGGCTCAGGCTCCGCGACTACAGGCGCCTTGAGCTCTTCATACTTGGAAAGAACCTTTTGGAGTTCATCGTGGATGCTCAGTGCCTCGAAGAGCTGAGCCTCGTTATCCCCTGCTGTCTCGACGATTCTCTGGATTGTGTATTGACACTGTTGGCATTGCTGGACTAGGGTGGTAGTCAGGTCATCCTCTAGAGCCTCACTTTGTGGAGAGGAAGATAGCACTGTGGAAAGAA…
IM-C4_10/46.5	CL1Contig2653	TATTGGATGGGGGTTTTCGATAAGCCCAAAAATAAAGAGAAACATATTTCACAACGCGGAAGCTACCAACCAATTCCCCAATTCGCTTCTTTGCGTGCGGTTTGATCTCGTCGTCCACGGTTCCGCGAAAAATCGGTCGTCGAATCTGATGGCGGCTACCTCCGGGAACAAGATCCGCAACGCCAAACTGGTTCTTCTTGGTGATGTGGGTGCTGGAAAATCCAGCTTGGTGCTTCGGTTTGTAAAAGGACAATTTGTTGAATTCCAAGARTCGACAATTGGAGCGGCTTTCTTCTCACAAACCTTGGCGGTTAATGACGAGACTGTGAAGTTCGAAATTTGGGATACTGCTGGGCAGGAGAGGTATCATAGCTTGGCTCCCATGTACTACAGGGGTGC…
IM-C4_96	CL1Contig2721	ATTGGGGTGCCCTAGCCGCAGCAGCAGATCAGCAATGGCCGCCCATGCAGCTCTCGCCGCCACCCGCATCCCCACCAGTGCCCGGCTGCACAGCAGGGCCGCCTCCAAGCAGAGGGTGGACTTCGCCGACTTCTCCGGGCTGAGGCCGGGATCGTGCTCCGTGAGCACCGCCGCGAGGGAGGCGTCCTTCTCCGATGTCCTCGGCGCTCAGCTCGTAGCCAGGGCTTCCGGGGAGAACGCCGTGAGGGCTCCGGCCGAGGCGAAGCTGAAGGTGGCGATCAACGGGTTCGGCCGCATCGGGCGCAACTTCCTCCGGTGCTGGCACGGCCGCGAGAACTCCCCGCTCGAGGTCGTCGTCATCAACGACAGCGGCGGCGTCAGGAATGCGTCCCACCTGCT…
IM-C1_54	CL1Contig2807	ATGGGCTCGTGGAAGGACAAGAGTTCAATTTCACAATTACAAGGGGGGTCAGCACCATCGACACTGTCAGTGTAAACTATGATGACTTCATAAGTGATGTTGAATCTGGTGACATACTGTTGGTGGATGGAGGAATGATGTCGCTTGCTGTGAAGTCCAAAACAACCGACACGGTGAAGTGTGTAGTAGTTGATGGTGGAGAGTTGAAATCAAGGCGCCACCTTAATGTACGTGGAAAGAGTGCGACTCTTCCATCTATAACAGAGAAGGATTGGGAAGACATCAAGTTTGGTGTGGAAAACGGTGTTGATTTCTATGCTGTTTCATTTGTGAAGGATGCCAATGTTATTCATGAACTCAAGGACTACCTGAAAAGTGCTAATGCGGATATACATGTCA…
IM-C1_62.5	CL1Contig2823	ATGGGGAGCGACCACCGGGCACTCGCGTGTGTGAAGTAACCGCAGCAAGAAGCGATCCGAAGGCGGCGAAGGCGAGCGGAGGAGCCATGGAGCGGCTGCAGAGGATCTTCGGCCAGACCGGGATGGGGCAGCCGGGGAGCGACTCGCCGCTGCTCGACTCCTCCGAGCAGGTCTACATCTCCTCGCTCGCGCTCCTCAAGATGCTCAAGCACGGGAGGGCCGGCGTGCCGATGGAGGTGATGGGCCTGATGCTGGGCGAGTTCGTCGACGACTACACGGTCAGGGTGGTGGATGTCTTCGCCATGCCGCAGAGCGGGACCGGGGTCAGCGTCGAGGCCGTCGACCACGCCTTCCAGACCAACATGCTCGACATGCTCAAGCAGACCGGGAGACCTGAAA…
IM-C5_91/80.5	CL1Contig2894	CAAGACGGCTGACCTTATCGGTCTTGAATTCATGCCAGCACTGCTTCGTTGAGTTCCATACGCATGTGGTTGACAGCCTCTTTGATGACCAATGCCATCAATGTAAAACATGTGGTCTAAGATTCAGACTTGAAGAGGATCTCAGTGAACATGCTGCCAGCCACGAATCAGGCTCTTCCGAGCCTAGAAACACTGGCATCGCACCTGAAAGATGGTACCCTAACAAGAAGCGCTGGATTGATAGATCACCTGAACCGCAAGACATCTTCCTGGACTCTGATACAGAGTTGTGCTCTGCAGAGGAAGGTTGTGAGTTTATGGTTCCTGCAGACGAGAGCCAGATTATCTGTGCACTTTGCGGGGAGCAATTTGAGGACACMTATTCCATCGATAAGGGTG…
IM-C4_10/46.5	CL1Contig2955	ATGGGTCGGAGGGCGCCATCGACGGCCACCTCAGGGAGGTCGGTCTCACCTTCCACCTCCTCAAGGACGTGCCCGGGCCCATCTCCAAGAACATCGAGCGCGCCCTGGAGGAAGCCTTCAAGCCGCTCGGCATCGACGACTGGAACTCCGTCTTTTGGGTGGCGCACCCGGGCGGGCCGGCGATCCTCGACATGGTTGAGGCCAAGGTAAACCTCAACAAGGAGCGGATGCGTGCCACCAGGCACGTCCTCTCCGAGTACGGCAACATGTCCAGCGCATGCGTCCTCTTCATCATGGACGAGATGCGCAAGCGCTCTGCCGAGGATGGTCACACCACCACCGGCGAGGGAATGGATTGGGGCGTCCTCTTTGGCTTCGGGCCCGGCCTCACCGTCGAGA…
IM-C6_39.5	CL1Contig2956	GCAAGAAATATGAGGTCCCTTGAGCCGGCAGCCGAGCAGAAGGCCTCATCGTCCTTCGGTAACCTCCTCTCCATCTTCCTCGGCGTCAGCTCCTCCGAGCCGAAGCCGAAGCGGAGCTTCGACGCAGAGGGTGTCGTCGGGCTCGGCATCGTCGCTGCCATGAGCACCGCACGGCTTACAGCCAAGCCGATTGCCATCGGCCCTGCCGCACGGCGCCGTGCCCGGGAGGAAGACCAGATGTCCGAGAGCTACACTTGCGTCATCACGCATGTGGCTGGCGCCGGCGAGGGCGGTGGCAGCGTGCGGAAGCGCGTGTACTTCGGGTTTGGAGAAGGCGGGGGTGGCTGGTTCGTGGAAGCCTGTGAGGAGGAGCCGGCGAGGGAGGCTGACTTCTTGAGC…
IM-C1_91/82	CL1Contig3015	ATGGGGTATTGATCCCAATTCAGTCTACCCATCTACTATGTACAATCCCAGCATTCCAACCCCATCCGCAAACAGATATGTTCCACATACTCAGAGTTTTGGACTAGGCAATCCACTACCCTCATCTTCATATCACCAAGTTGCCACAGGAACTCTGGATGAGAGTAGCAGCAGTAGCAATTTTGGTGATACCACCAGAGAGTTCATCAAAAGGAAAAATGCAGTACTTGAGAGTGGCCATCATTTTGTTCATGGTTTTGCAAGCTCAAGTTCATCTGCTCATGCACCTCAGAATCCTGCACACGGGCCTTGGAGTGCTTCATTTGAATCACATGGAGCACCAAATGCTGCTTCTGCTGATGCACCGAACAGGAATTCAATGGCTACTCACCCATCATT…
IM-C7_83.75/86	CL1Contig3050	CAGCAATCTACGTGCAAGCTTCATCACCCGGGCAAGAAGACGATCAAATCTAATAAGAGAGGCAGACCAGACACCCCAGAACAGTAGCTGGGACGTATTTTGATACCAGCCTCGGACAAGGCAGCGAGACGATCAAAGTTTCTTCAGATCAAGACGACAGACCGAAACAGCAGCGTGTTTTCTCTGATGGGGACTTCATGGACTTCATCACACTCGACACTGACGGCGACGAAGTTGATGCATTGGACAGCTTACAGCTGATGGGATTGGGCTCGGGGGATCTGAGTGCAGAGGCACAGGCTGATAATCTTGATGCGCTGATCAAGCCTCTCCGGATCATGAGAACTGCAAGAGTGTGACAGAAGCTGATGGCAGAAGCTGATGGAATTGGAATGTCGG…
IM-C3_27	CL1Contig3145	ATGGGGAATTTCAACCACCTCTCCGCTTTCTCCTTCCCGTCTCTCTCTCTCTCCTCCGGCCCCGATTCCTTCTCCAAGCTCTACTCCTAAACTACCTCTATAAATAAGCCAGGCGGCCCGCGGCGGCCATCAATCCAGCCTCCCGAAGCCACGGATAACGAATTACTCTTCCGCTCGCCGCGAAAACCCTAGCCGCCGGCGGATCCCATGGCGACCGCCTCCAGCCAGGCGAGCCTCCTGCTCTCCAAGCAGCTCCGAGATCTCGCCAAGCACCCCGTCGACGGCTTCTCCGCCGGGCTCGTCGACGACAGCAACGTCTTCGAGTGGCAGGTCACCATCATCGGCCCGCCCGAAACCTTGTATGACGGAGGTTACTTCAATGCAATAATGAGCTTCCCA…
IM-C2_6/6.5	CL1Contig316	TTCAGCTCGTCAGCCTGCGCAGCAACTGTCTTCTATTACTCCAGTGCAACCCAGAGCAATGAGTTCTTCAGCAAGTTCTCATAACAGTGCTCATGTACCTGCTGTTGCTCAGTTCTCGCAAAGTTTGTGCCAACCTCCATCAAATGGTAATTTTGGTTCAAGAGCAGGGAGTTCTTCCAGTTCTGCTGATACAATAAATTTGAGATCTGCTTCACAAGATCATGGTAGCAGCCTGACAAGAAGCAATCTCCATGAGCCTTTCTTGCTAGGTCCGTCGATGTTTTCTACAGACTCAACAAACTTGCTAGCTGCACCCGGAAGCAGAAGCAATCAGCAAAATTCCAGCTCCAGTTCCACACTTCGAGCTGCTGCAAATGTAGGACTCCAACAAGTTCCTGG…
IM-C4_70.5/71.5	CL1Contig3182	ACTGTATATATTTGTGGTACAGATTAAGCTGGATATCTGACTAACATTGCTTGTAGATATTGTAAAGGTACTCCTGGACCATGATCCATCCCTTGGGAAAACCTTTGGCCAATCAAATGTGACTCCACTGATAACAGCGGCGATCAGAGGCCACCTTGAAGTAGTGAACCTTCTGCTCGAGCGAGTTTCTGGGGCTGGTTGAACTATCAAAGGCGAACGGAAAGAACGCATTGCATTTCGCTGCCCGTCAGGGTCATGTTGAAATAGTTAAGGCTTTGCTAGAATGCGATCGTCAGCTTGCTCGGAGGACTGATAAGAAAGGACAGACTGCTTTGCACATGGCAGTTAAAGGAACGAGCGCCGGGGTTGTCAAAGCACTCGTGAACGCTGATCCGGCCA…
IM-C7_46.5	CL1Contig3192	ATGGGGCGGCTCGTCTCCTCGCCTTTTCCATCTCACCTCGTCTCTCCGGGAAAATGGCTTCCCCAATCGCGCCGCCCTCCTCCTCTTCGTGCTTCCGTGGGAAACTCTATCCACGGCTGAATGGCATCAACAGTCAGTCCATGGCTTCTGTGTTGCGCTATAATATTTCAGTGTTGCCAACTGTGGCATCAAACAGTTTAAGAACAAGTTCGGTTCACTTGGAAAATAATCGTCGAATCAAAAGCTGTCATGTATGTCATGCGGGGGATGGCCCGTCAGAACGTGTCTTGGTAAATGGTCAGGCCAATCCACCTAAAATGGTTCAAGCTGATGCCGCCGCACTTGGGACCATATCTGCTGACATGGCTCCTATTATTGATGGGTTTTCAGCTGATGATG…
IM-C2_68	CL1Contig3195	AAGTTCCAGTGCTCCATGTTGAAAGTGATTCTGTCACAGATGATGTCCGGAGAACAGTAGTATCCGTTGATACCAAGTCATCTACACGTTGGACTCTCGCAATCAATAGGCAGGAAATCGATGACTTCACTGTTGATGTGGATTCAGAGCAGTTGGTTCAGCTGGGCGGCAAGAGCGAGGTAGATGGATGGCACACCATCCAGTTTGCAGGTGGCAAGAGCTCACCAACGAAATTCCAGCTAACCCTTTTCTGGTCAAGCAACGCAACACATGCATCTGCAGAAGAGGCTGAAGTACAAGATTCTCCTCTCTTGGTAAAACTAAGAACGGATGTGAATAGAGTTACGCCGATGGTTGAGACGGTACTTGAGAAGCTTCCACGTTGGTGTACACCTTTCG…
IM-C3_82.5/87.5	CL1Contig324	TATAATGATGGTGGCTATGGACAAGCTCCCCTAAAGGTCCTCCATCCTATGGCGGGCCTGCAGGTGACTACGCAGCGCCCCGAAGTTCTTAATGGAGGCAGCAATGTGTACAGTTCAGATACTGCAGTGCCACTCCCTAACAGCTACGGTGGTGGTCGAGGCTCTTACCCACCAAGCTATGGTAGCCCCACCTCAAAACTCATATAGTGGCGGTGCCCCAGGGGGGCAAGGAGGCCTGCCGCCTACATATGATGGTGGTTATGGTGGTCGTTCTGTGCCTGGGAGTGGAAGGCACAGGTGGCGCACCCCATCCCTATCATGGGGGTGGTGGCGGCGGTGGTTATACAGGAAATGCTACCCCTGAACCAGCTACAAAGGTTAAGCAGTGTGATGCAAACT…
IM-C2_58	CL1Contig3278	CTGGCATGAAGATTGGACGCATCGAGGATGTTACTCCAGTCCCAACTGACAGCACTCGCCGAAAGGGTGGTAGAAGAGGAAGGAGGCTGTAATTCTATGCCTTTTCAAGGATGTTACAACACCAAGCTATCTATCTCGTGTCTTGAAACTTGTTATGTACTCTGTTTATGATGTCAAATCAGATTTTGTGGATCTATAGYTTTTGAGCAATATCCTGCTGTGGATGTTTAGAAAATGGTTCTTTCTCCTCTTCGAATCCAGTTATTACTATTTATAATTATTACCTCTTTSAGCAGTGTTCAGTGATACCCTCCTCCAAGGTCTATGCAGTGGTCCTATGCAAGATATATTTGCAATGCTGAAACTTCTTGTTTCTATACTAGCTGCTGAAGAATTTAA…
IM-C5_40.5	CL1Contig3325	GGAACATGATCAATGTTCATTATCCAAACCAACAAGTTAACCGCAACACATTGCCTGACACATGGTCTTCTACGGCTCCTAATGCTGGTTTCGGGGTGATACGACCTGATTACCTAACTACGCATGGCAAAACACTCCCTCAAAGCACAGAAAATGCAAAATTTAGCTGGAATGGAGATTTCACTTCACTTCAGGTCCAGGGCACTGATCAGCGCTCCTCCGGTTGGTTTGACCATGCTGAGCTGAGTTCCCACACAGAAGATACCTCTCCGAACTTAATCAAGCCACAGCCACCGGTCATTGCTCAAGATCTTCGGAAAACTAAAGGTCCTCCGTGTATGCTATTTGGGATTCCTCTTGACAGCCCTAAGAAATCTGAACCTCTGATATCCCCCACAA…
IM-C3_66	CL1Contig3367	ATGGGGATCTGGCATCTAGAAGCATAGATATAAAGCCAAGAATTTCAGAAGAAAAGCCTGATAAAGCAAAACCTTGGGAGCTGATGGAAGTTCTAAATCCCCAGCAGTTCCGTGTTGCCACAATGCCAGAAACTCCAGACCAAGCCACCAAGGTTGTCAGACTTCTGTACACAAATTCTGGTGTTGGTTTGTTAGCACTAGGGTCTAATGCTATTCAAAGACTCTGGAAATGGAATCGCAATGAGCAGAATCCAAGTGGCAAGGCCACAGCCAGTGTTGTGCCACARCATTGGCAACCAAACAGTGGTCTTGTCATGGCAAATGATACCGGGGAAGCAAATCCTGAGGAGTCAGTCCCATGCATTGCACTCTCCAAGAATGATTCWTATGTGATGTCTG…
IM-C6_39.5	CL1Contig357	ATGGGCGCCGAGGAGGAAACTGAGAGCGAAGATGATGGCCTTGATGTTGACATGGGTGATGATGAACCAGAGGAACCTGAGCATGGAGATGAAGTGGATCTACCATCTGAACCTGAGGTTAAAAAGTCTGCTCCCGTGCCTGTCCAGTCCAAAGACACAGAGAAGCAACTTTCAAAGAAGGAATTAAAGAAGAAAGAACTTGCAGAGCTAGATGCTGTTCTGGCCGAGTTGGGGATTTCTGATAATGCTACAAAGGCTGATGTCACTAGTAAATCTGAAAGAAAGACTGCTGAACAGAATGGAGATGAGAATAAGAATCCTCCTGTAGCTTCAGAAACCAAGACTTCAAAAAAGAAGAAATCAAGGAAGGAGAAACCATCAAAGGATTCCAAAGAGCAG…
IM-C6_39.5	CL1Contig3720	CGGAGGCGTTGCTTGGGAGACCACTGAAGAATCATTCTCCAAGCATTTTGGGAAGTACGGGGCTATAACTGATTCTGTAATTATGAAGGACAAGCATTACTAATATGCCTCGTGGATTTGGATTTGTTACATTTTCTGATCCATCTGTAATAGACAAGGTTTTGGAGGATGAACACAATATAGATGGAAGAACGGTTGAAGTAAAAAGGACGGTCCCGAGGGAAGAAATGTCCACAAAAGATGGCCCCAAGACAAGAAAGATCTTTGTTGGTGGGCTACCGTCAACACTAACTGAAGATGATTTGAGGGATCACTTTTCCTCATATGGTAAGGTGGCTGAACATCAGATAATGGTGGACCACAGCACTGGGCGCTCAAGAGGTTTTGGCTTTGTCACCT…
IM-C5_22.5	CL1Contig3865	TGATTGATCTAGATCAAAACTGGCTCTTGCAGGGATGGAAAGGGCGCATCCTCTATGCCATCTCTACCTGGGCGGCAAACGATGCTAGCTCTTAGTTTTTAGTTGTCGTTATTTTCACCTGGCTACCGATATAGTTCTACCTATGTCAACATAGTTTCTGTGTGCTGTGTATGAACCCATGGTCTAGTTAATAGCCTTTGCTCAGTGGACTCATGTCTTGAGGTATGCCTACCCAGAATTTGGTGCCTATTTGCGATTCCAGCATGCAGGTGATTCTGCTCATGGGACCAATTTATGCAATGCAGGTTTTGCAGGAGAAGYGTAGCTTAARGATGTGGAAATGAAAASATATCATGGCATGCTACATATCCATGGTGTTATGTGAACTAGATGTCTATG…
IM-C2_6/6.5	CL1Contig3889	TTCTCTGTACAGGCTTGATGAAGTATTGACAGTGGAGCCAGAAGGATTGATGGGTCCCTAAGGCGGGTGCCACTAACCTTGCAATGTTTAGTACACTGCTGGTTTATATCTTCTTGACGATGGCTTCACCTTCCTAGTATGGTTAGGTAGAACGCTTCAACCTGAGCTCGCGAATAACATTCTTGGAGTCAGCTTGGGAAACTTCCCTGATCTATCAAAGATCCAGTTGAGAGAATGTGACAACAGTTACTCAAGAAATTTTATGGCAGTATTAAGAACCCTAAGGGAGAAGGATTCTTCGTGTTTCCAGCTGCCCCGTGTGGTACGGCAAGGTGAGCAGCCCAGGGAAGGCTTCTTGCTTCTGTCCAACCTGGTCGAGGATCAGATGGCTGGAACTAG…
IM-C2_29.5	CL1Contig395	ATGGGGGTCTCTCTCAGATCTCTTCCCCCCCACATCGTGCCGAACCTACCCTCCTCCTCCCCGCCATCCCTCCTCTCCTTCGCCCATCGCGCCAGGCCTGGGCGCCCAGGGGTGGTGGAGTTTGACCTGCCGCGATGGATCGCGCCGAGCTCACCACCGACCAGGTTCTCAAGCGGGACATTCCATGGGAGTCGTATATGTCAACTAAGCTGATCTCTTCGACAGACCTTCAGCTTTTAAGGCGTTATGACCACAAACCAGAAGCTCAGAGAGGTCCGTTGCTTGAGGAGGACGGGCCATCCTACGTTCAACTTTTTTGAATATCTTGCGGAGCATCTCTAAGGAAGAGACCGTGGAATATGTGCTTGCCCTCATTGATGAGATGCTTGCAGCAAATCC…
IM-C1_54	CL1Contig3955	GTCGCTTGCCGTGACCGCCAAAGCGGTGAATCAAAGCGATCGACAATTGTTCTTAATGGCATTCAGTTCGGATTCCTTGGATGTCTGAGCACAGTCTCTACTTTTGCTGCTGAAATCTACGCCATGAGAAGCAGCGGACAGATCGGTAGGGCCTTTGTTTATGCCTCAGCGACCTTCATGTTCTCCTTCATACTGGGAACTCTGGTATACTCGGTGCCAGTATGGGTCAAGCATTACCAATAGCTTCATCAACTATTATGGACTTGAATATTTTGGTGCCATGCTGCAGTTTGCAACATCCAAGCAGATAGTGCAATTTGCACCATTCAAGCTGACAGTGCAATTTGCAACATCCAAGCAGACAGTGCAATTTAATTCATACCAAGTTATGCTTTCCAA…
IM-C4_82.5	CL1Contig397	ACATGGGGACCTCTCCTTGTTTCCGTCCAGCTTCATCAGGCTTTCGCGAGGGTTCGGTCCAGAGCGAGGAGGAAGACAGAGAGCAGCGCGCGCGAGACCGCAAGAGGCTGCGGACATGGAGAACGAGTTCCAGGATGGCAAGGAAGAGGTCATCGAAGCATGGTACATGGATGACAGTGAAGAAGACCAGAGGCTTCCTCATCACCGTGAGCCCAAAGAGTTCATTCCTCTCAACAAACTTTCAGAGTTGGGTGTAGTAAGCTGGCGCCTGAATGCYGATGACTGGGAGAAAGATGAGAATCTCAAGAAAATCCGTGAGGCCAGGGGATATTCTTATGTGGACATTTGTGATGTGTGTCCCGAGAAGTTGCCAAACTATGAGGCCAAGATAAAGAATTT…
IM-C6_65/60	CL1Contig3978	ATGGGATCCACACAAGGCTGATAAGGGAAGTACGGACGACATACCAGCATGGTGGTTCTACTCGCTGACGGTATTGGCGCTGACAGTGTCCCTCATCCTCTGCACCGTCCTCAATGACCAGGTTCAGCTCCCATGGTGGGGCCTCATCTTCGCCTGTGGCATGGCCTTCATCTTCACCCTCCCCATAAGCATCATTACTGCAACCACAGCCCAGACACCTGGTCTGAATGTCATCACTGAGTATGCCATGGGGCTGATAATGCCTGGATACCCCATCGCTAATGTCTGCTTCAAGGTGTATGGATACATGAGCATGAACCAGGCGGTTGCTTTCCTCTCAGACTTCAAGCTCGGCCACTATATGAAGATACCTCCCAGATCGATGTTCATTGTTCAGTT…
IM-C2_92.5	CL1Contig4009	CACCAGGAGACGCTCCACGCGCTCCGCCAGGCCATGCACAGCACCGGCATCCTCTGCGCCGTCATGCTCGACACCAAGGGGACCTGAGAGTCCGTACCGGGGTTTCTCAAGGACGGCAAGCCGGTCAAAGCTAACAAAGGGTCAGGAGATCACTGTTACCACCGATTACGATATCAAGGGCACTCCAACACCATCTCTATGAGCTACAAGAAGCTTCCTGTGGACGTTAAGCCGGGGCATGTCATACTGTGTGCTGATGGCACCATCTCGTTGACTGTCCTGTCCTGCGACCCGGAGGCTGGAACCGTGAGGTGTATGTGTGAGAACACCGCCATGCTTGGAGAGAGGAAGAATTGCAACTTGCCAGGAATTGTCGTGGACCTTCCCACGCTGACGGAG…
IM-C3_79.5	CL1Contig4046	TGAGTTGATCGATATGGCTGAGTTCCAGAAGTGCATGGTACCATTGTTCCGTAGGATTGCAAATTGCCTCAATAGCTCCCACTTTCAGGTTGCTGAGAGAGCCTTATTCTTGTGGAATAATGAACATTTGTTCGATATGATCTCCCAAAACCGTCAAGTGATAGTGCCGCTCGTATACCCAGCTCTGGAGAGAAATGCCCGATTGCACTGGAACCAATCAGTGCTCAATGTTACGATGAATGTGAGAAAAATGTTCTTTGACATGGACGAGAGATTGCTCCTGGCTTGTCAGAGCAACTTCCAAGTGGAAGAAGAGAARCGAGCCGCAACGGAGGAGCGTCGAAGGCTTACATGGGAGCAGCTGGAGCGGAATGCTGATGCATTCCAACCAGCTAACAC…
IM-C4_10/46.5	CL1Contig4121	AGGCAATATAAGTGGTTCTTTCTTATCCAACTTATGATGGGGTGCGCTACTTAGAAGCATTACTAGACAGAGGATCAAAAGATGGGTTAATGTTGATTAAGAAATGGCTTATGGAGGCTTTAAAGCTCGAGAAGTAGTCCTTTCCATCTAAGGGTCGACAAGCAGCTTCTGTTTCAGAGCTTCATTCTATGGTGCAAATGCTCTGTCAACACCAGTTGTCCTTGGTAAGAAACAGAGGGGTTATTCAGTTAGCACTGGCTGCAGAAATGGCTCTCCAGGAACCTCAAAGTACTCGCTGGGATGCCTTTACAAGTGCTGAGAGAATATTAAGTGTAACATCAGCAGAGACAACACAAAGTCTTGCCAGCGAGATTCGTGATTTCATCAACACTAGCACTT…
IM-C6_70	CL1Contig4188	ATTTGGGGATGCGGATCCCCGCTCTCCACAAAATTTTCCCCCAAACTCCTCTTCTTCTTCTTCTTGCCGAGGAAGCAAACGCGCAGAGCGAGGGCGTGCGCGAATGGCGGATTCGTCGGCGCCGACGCGGGTGATGATGGCGGTGAACGAGTCGTCGCTGAGGGGCTACCCGCACCCCTCCATCAGCTGCCGCGCCGCCTTCGACTGGATGCTCGCCAAGCTCGTCCGCTCCAACGCCGACGGCTTCCACCTCCTCTTCCTCCACGTCCAGGTCCCCGACGAGGACGGATTTGATGATGTGGATAGTATATATGCATCACCGACAGACTTCCAGAGCATGAAGCAGAGAGACAAGATAAGAGGGATTCACCTACTTGAGTACTTCGTGAACCAATGCCA…
IM-C1_32.5	CL1Contig4241	AAAATTAGTCAGTGAACCTGTGAGAGAGGTTTATTCCTCNGTTTTACTTCAAGAATGGGCGCCCTCCACCAAAAGATTTGAAGGAGCAATGTTTGTCTAGACTAGATCACCTATTTTTTGCCGGCGAGGGACTCCAGATACAAGAATTCAGACCAGTCATAAAAGATATTTGCAAATTACCATCCTTCCTCTCTGGTGTTCTTTTCAAGAAGATCGATGCTGCTTGCTCTGGAACTGTGACAAGGGATGCGTTTATCGCGTACTGGATTAATGAAAATAAGATAACACTGGATACACCTAGCCAGATATTTGAAATATTAAGAAAGCCGGGTTGCAGTAATCTCACTCAGGAGGACTTTAAACCTGTCCTAAAAGAACTCTTGGCAACTCACCCAGGTT…
IM-C5_91/80.5	CL1Contig4266	TCCGCCTCCACGCACCGTCGAAACCCAAGAGATCCTCTCGCCGCCGCGGCTCCATGGCCGCCCGCCTCGCCTCCTGATCCGCGGCCGCCACCCTCTCTGGTCTTCACAAGTAATCAGAGATGGGCGTAGTCAGCACGGTACTTGGTTTCTCTGGATTTGGCTTTGGATTCACCGCTGGTATTGTCATCGGGTACTACTTCTTCATCTACTTCCAGCCAACTGACGTCAAGGATGTCAAAGTTCGTCCGCTGGTGGAATACGACTCAAATTCTTTGGATGGAATCCTTCCTGAAATTCCTATGTGGGTCAAGAATCCTGACTATGATCGAATTGATTGGCTGAACAGGTTTTTGGAACTGATGTGGCCTTATGTTGACAAGGCTGTGTGCAGAATGGTGC…
IM-C4_67.5	CL1Contig4351	GGTCATGTTTCAGAGGAAGATGTCGGGGTTGTGAAAGCGATGGGACTAGACATTCAGGCTCTGATCAAGGAACAAGAAAACATCAAGGCCATGCTAGTGAAAATGCATACAGAATGGGAAAACAATTCAAAAGCATCGGGTGACAAAGGTCATGTTTCAGAGGAAGATGTTGAGGTTGTGAAAGCGATGGGACTAGACATTCAGGCTCTGATCAAGGAACAAGAAAACATCAAGGAATTATTATGGACTTCTGACAGTACTATCAAGTCAGTCACAAATGAGGTTCGAATTCTTGCGGYGGAATCAAGAAAGATGAACTCTGATGTATACAATATATGGTCATTGGCCAACGATACAGAGAAAACTGTTGAAGCTCTACATTCAGATGTCAAAAAGGTT…
IM-C1_59	CL1Contig4358	ATGGGGCCTTCCCGTTTCCCTTTTAATCCCTGCACGGGCGCTGCCTCTGGTGTCACCAAACCCTAACCCTTCAAAACCCTAGTCCAGCCCCCGCACGAGCCGATCCCGATGGATCCGCAGCAGCCGGAGCCTGTCAGCTATCTCTGCGGAGATTGCGGAGCGGAGAACACGCTGAAGGCAGGAGATGTGATCCAGTGCCGTGAATGTGGCTACCGCATCCTGTACAAGAAGCGCACCACCCGGATTGTTCAATATGAAGCGCGCTGAAGAGGAAGGAGCAACATTTGCCAGCCAAATGAGCTGATAAGCTGTAATGGAGCAGTGTATAGTACTTCTAAGTTGTCGATGAACTTTGTTTGGCCTAAAGTGTTAGAACTTGTTGAGKTGTACTTAGATTTG…
IM-C1_54	CL1Contig4424	ATCCCGGCCTTATCCGGCCTCAAAATCTGCCTCGTCGCATTTGCTGGCTGGTTTGCTTCGCTCACGGTAGCGGGATACACGGCGCTAACCGTGAGGAAGATCGTCAAGACCGAGCTCATTGCGGCCGAGCCGATGGGCAGGCTGTCTCCCTTCGCCATATTGCAGTTCTGGGCGTGGGGTGCCGTCTTTGTGGCCTCGTTTGCCACGGCGTTTGTTAGTCCCACGGTGCTTGGCACCACGGCGAGGACGTGCCTTCCATTCATGCTCGCCTCCACTGTCCTGGGATACATGGCTGGTTCTGGGTTGCCATCTGGTATCAAGACAGTGTTGCATCCGATCATCTGCTGCGCGCTTTCCGCAAATTTGTCGGCGGTAGCATATGGGTACCTCTCTGGGTCC…
IM-C1_71	CL1Contig4471	TTAAATTGGACTATGTCGATCCCCATCTTTATTGGGAAGAGAAAAATACAAAAGGATTAACAACAAAATGCTTGGATTACAACACCAGACAAGGGGAAAAAGAATCTGGCAGAACAGGAATGGCATTGTTCAAACCTCCATCTCCATTGTTCCTGCCATCCAAACCTTTATGCATGCCATTAGATAAATCTCCAAACTCTTTGGCGCTATACTAGCTATTATCCCGCTGCAAAGATGTCTCTGCAGAATAGCCGAAGGAAGGTAAAATTCCACCACCAGGGGAGCCCAGAATATTAGGAAGATTTGAAGAGAAAACGGAGAGGAGAGGCTACACTCAGAGTTCAGTCCATCAGGGCAGTTATCAAAAGACTAGTCGACCTCCGCATACTGGGAGTGCGA…
IM-C1_91/82	CL1Contig4533	TTACTATTTGGGATGGGGTCGCCCAATTCCAATTCGAATACTAGGGTTTTGCTGCTCCGCCGCACCCCCCTGCCCAACAGCCGTCGCCGCCGCCCCATCTCGTTCCCATGGCGCTGCCGAACCAGGGGACCGTCGACTACCCCAGCTTCAAGCTCGTCATCGTCGGCGATGGCGGGACTGGTAAAACCACCTTTGTGAAGAGGCATCTCACTGGAGAGTTYGAGAAGAAATACGAACCAACCATTGGTGTTGAAGTTCACCCATTGGATTTCACCACCAACTGTGGAAAGATTCGTTTCTACTGCTGGGACACTGCTGGGCAAGAGAAGTTTGGTGGCCTTAGGGATGGATACTATATCCATGGTCAGTGTGCGATCATTATGTTTGATGTCACTTCAA…
IM-C2_71	CL1Contig4593	ATGGGATGGGGGACAATGAGACAAAGGCGAACCGAGGTATCGCCAGAACAGTTTGTTTTCTCCTTCCTTCCATAAACGTATCTGGTCCTAAGCAAAGACACATCTGCCATCGTCTTGTTCGAGCTCGTGGTCTTTCACCCTCATGGAGGGAGCTATCTCCAGCCCTCCAAACACGAGGATTGCCGTCGTCACCGGCGGGAACAAAGGGATCGGTTTCGAGGTGTGCAGACAACTAGCCAGCGACGGCGTCACAGTTGTTTTGACGGCCCGGGACGAGACGAGGGGCACGGCGGCCGTGGATAAACTCAAAGGGCTGGGGCTCTTCAAGGTCGTCTTCCATCAGCTAGATGTCTCAGACGCTTCGAGCATTGCTGGATTGGCCAATTTCTTGAAGACCCG…
IM-C3_36	CL1Contig4677	AACTCTTTGGACGTTACAGGAGGTCGCAGCGAGGAAGGAGCCGCAGCCCCAAGCCCACAGCATAGGAGAGAGCGTCGTGACCGTGATGACTACCGTGGCCGTGAGGATTTCCGCCGTGGTGGTGATGATTTCCGCCGTGGTGGTGGTGGCGGCGGACGCCGGGGCGGGAGCAGCAGGTATGATAGGCAGGATGATGGAGGAAGGCGTAGGTATGGGGGCAGCCCTCCGAGGCGTGCAAGAAGCCCAGTCAGGGAGAACAGTGAGGAGCGCAGGGCCAAGATTGAACAGTGGAATCGTGAAAAGGAGGCGAAGTAAYGGTGACTATCATTGCCTGGGTGTTTCTTGTGCCATTCTATATATGAGGGCTTGCTCTGTAGTTGCTACTATGTTTAATTTGCT…
IM-C3_66	CL1Contig4710	TCAACGCAGAGTACATGGGGAGCGAAGAATCTAGAACACAACATATAACCACGGCGGCACAGCCCACAGGAAGAAGAGAGAGAAGGGAAAGATAAATTTCTCTCCGACGCAAAGGCGGCTAGCGAGCGAGCRAGCGAGCAAGAGGGAGGGAGATTGGGGTGRCGGTGTGAAGAGGAAGAGGAGGAGATCGCCGGAGAAGAGGAGGGGCAAAGATGTTTCTTGTGGATTGGTTCTACGGGGTGCTGGCGTCGCTGGGGCTGTGGCAGAAGGAGGCCAAGATCCTCTTCCTCGGTCTCGACAACGCCGGCAAGACCACCCTCCTCCACATGCTCAAGGACGAGCGGCTYGTGCAGCACCAGCCGACGCAGTACCCTACGTCGGAGGAGCTGAGCATCGGGC…
IM-C2_33	CL1Contig4800	ATGGGGATCTTTTCTCGACCCGACGGCCCAGCACAGTATTATCAACTGGAAGCCCGGCCCATCAATCTCTTCCCCAGCGTTCATCTTCATCCAGGGAAGCCAGGAAGAAAGGCAGGCGCCGTCGTCTCGTTCRTCCCCAAATCGGCACCGACCTTCCGATTTCCTCTCGCCCSGCGCAGCACCAAGGAGGAAGGAATGGACAAGTATCACAGCAACACTCGGTTTGCACCCCTGAGAGACGCTCCCTTTGCTCTCCGTGGTGCCCTTGGTAGCTCAAACTCATCTTTCAACAACATGGATGGCCTTAGACACTCCTCAAGCATTGGGCAAGCGAAGGGCTACACGTCTTCTCCCTTAGGAGCTCTGCGACAGAAGATGTCTCCATCTGGAAGCCGAACC…
IM-C3_17	CL1Contig4824	TACATGGGACCCCGCGCGTTAAAACAAGCTCTGACAGCCCGACCCCATGAGGCAGCCGCACCTCCTCTCGCCGCCGGGTACGTGTACAAGGACCAGATCAATGCCTTCCTCACGCACTTCTCCGGCTTCATTGAGGGCTATGGCACTGCTGGATATGCGCTGTTTATACTTGCCTATGCAGGGTTGGAGGTACTTGCAATTCCAGCAGTACCGTTAACTATGTCTGCAGGTCTATTATTCGGTAGTGTTACTGGTACTATTGTGGTTTCAATCAGTGGGACACTAGCGGCTGCAGTGGCCTTTCTCATCGCTAGATACTTTGCTAGAGAGCGTATTCTAAAAATGGTTGAAGGAAATAAGAAGTTTCTGGCGATTGATAAAGCAATAGGTGAAAATGGA…
IM-C4_96	CL1Contig4872	TACTATTGGGGATGAGACACGCAGCCGCCGCGAGCCAGCAACAACCATCGACTGACTAATAAGGGCCCGGCTGCTCCTCTGCTCCGCCGTTATCTCTTCATCTCTTCCTCGGGCATGGCCGAGCAGCTCATCTCCACGTCCGTGCACCACAAGCTGCCCGACAGCTATGTCCGGAACGAGGCGGAGCGGCCGCGCCTCGACGAGGTCGTCGCCGACGCCAACATCCCCGTCGTCGACCTCGCCAACCCTGACCGCGCCACCGTCGTGTCCCAGATCGGCGCCGCATGCCGCTCCCACGGCTTCTTCCAGGTGCTCAACCATGGGCTACCAGTGGAGCTGATGCTGGCGGCGATGGCTGTGGCGAACGACTTCTTCCGGCTCTCGCCGGAGGAGAAGGCC…
IM-C4_10/46.5	CL1Contig4875	ATTGGATCTCGGCGGCTTACAGAGACTGAACAAGATTACATGGAGCAAGGCGTGGTTGCAAGAACAAGAATCATTCGTCGGAGGGGCAGAACTCGAAAACATAAATATCCGTCAAAGGCTGCAGGGCATCCAGCTATTAGGAAAAGAATTGGTGATGGGAAGCAATGTGACACCCAGTATACACCCTGCGGGTGTCAGCAGGCGTGCAGCAAAAATTGCCCCTGTGTGGAAAACGGGACATGCTGTGAGAAATACTGTGGGTGTCCAAAAAGCTGCAAAAACAGGTTTAGAGGCTGTCATTGTGCAAAAAGTCAGTGCAGAAGCAGACAATGCCCATGTTTTGCTGCCAGTCGAGAATGTGATCCGGATGTTTGCAGAAACTGCTGGGTGAGCTGCGGA…
IM-C5_9.5	CL1contig4976	ATGGGGCTCCTCCTCCCGCAGCCCACCCCCACTCCCCCCGGCGTGCGGCGGCTCGGACCTCCCGGAGGCGTGCGGATTCGGCGTAGGAGAGGGTCGGCGGCGGTCGCGATGGCGTCCGACGGGCGCGTGGCGCGGATCGCGTCCACCATCCGCGTCATCCCCGACTTCCCCAAGCCAGGGATTTTGTTTCAGGACATCACGACGCTGCTTCTCGATCCGCAGGCGTTCCGTGACACTACCGACCTCTTTGTCGAGCGCTACAAGGACAAGGGCATCACTGTAGTTGCTGGTGTTGAAGCTAGAGGGTTCATTTTTGGACCTCCCATTGCATTAGCCATAGGTGCAAAGTTTGTTCCAATAAGGAAGCCCAAAAAGTTACCTGGTGAGGTGATATCAGAA…
IM-C3_27	CL1Contig5012	TACATTGGGGGCACTGCCTATAAATCATCGCCACTCCCACAACATTGGGAAAGGCACCAGTTCAGGACGCTAGCCTCCTATCCAATTGTCAGATCTCCAGGCTCAGGAGCTCCGAAGCCTCTCCAATGGCGGTCAAGGTCTATGTCGTGTATTACTCCATGTATGGACATGTTGCTAAACTAGCTGACGAGATCAAGAAAGGTGCCTCGTCAGTTGAAGGTGTAGAGGCCAAAATATGGCAGGTCCCTGAAACTCTCCCCGAGGATGTACTTGGAAAGATGGGCGCACCTCCTAAGCTTGATGCCCCAGTCATAACACCACAAGAACTTGCGGAGGCAGATGGGATTCTCTTTGGATTTCCTACAAGGTTTGGCATGATGGCTGCGCAAATGAAGGCAT…
IM-C1_11.5	CL1Contig5037	TCATCATGGGATATGTTCTTCAAGGGAGAGCTTCTGTCTCTTGGAAGGGAAGGTGGTGGAGAAGTTGGTTGCTTGTTTGGATCACAACAATGAGAAAGTGGTTGAAGCCTCTCTAACAGCATTGTCCACTGCAGGATTCAGTGCTCACTAGACATCTTGTGCAAGATGGGGCCTTCACCACAATCATATCAAAAGTGATGATGATTAGACAAGGGGAGAGTCGTGGAGGACGTTTTGTCAATCCTTTTCTTGAAGGTCTTGTTAGGATAATCTCCCGAATCACATTTATCTTGGAAGATGACCCAGATATCACTGCTGTTGCTCGCCAATACAATCTCACTGCACTATTTACTGATCTGCTTCAGATGAATGGTCTTGATACTGTCCAGATTGTCTCTG…
IM-C6_75	CL1Contig504	ATGGGACTCTTCACACAGAGTTGAGGTCACATTGTTGCCAGCAAGACCGTTTGCAGGAGTTATACCGAGGAATGATATAAATAGCTCAAGGAACTTCTTTGATCTCAATAACGGGCCTAGCCTTGATGAAGCTAGTACAGAGCCTGCACAGAGGAGCCAATCATCTAAAGGTGCTAGCAGCATACCATTCCTACCTCAAGCTGCTGGCCTTAGAATGAATGGTACTGAAATCAATAACATGTCACCATGGTTTCCTTCTGCCAATCCATATGCTCCTGTAGCTATGCAATCGTTTTTGCCAGCTAGGGGAGAACTGCCTTACCCAATAGAAACAGCACCTGGAACCCAGAGAATCATTGCTTCTGCGGTAGACAGTAGCCAGTTAGGAAGTGATTCCTC…
IM-C6_75	CL1Contig5090	ATGGGTCAGCATTGTCAAGAAGGATGAGTCAGAAGAGGAACTTGTCGAAGCTATCAATCCTGTAACAATTGCGGCGTATAGAGACGAGAAGGGTGCCTCGGGTTCTACTTCTGGAGTTACTGCGGTGCGAACGCCTGGCACCCGGTCGTCTTGTTTCCATGGTGTGACCAGGCATAGGTGGAGTGGCAAATATGAAGCTCATTTGTGGGACAGTACTTGCAGAGTAGAAGGACGGAGAAGGAAAGGAAGGCAAGTTTATCTAGGAAGTTATGATACTGAGAAAAAAGCCGCCAGGGCGTATGACGTTGCAGCTCTTAAATACTGGGGCCTAAATACTAAGCTGAACTTCCCAATTTCCGAATACGAAAAGGAACTGGCCGACACGAAAGACATGTCTCC…
IM-C3_55	CL1Contig5166	ACTTAGGGTTGGGTCTAAAGCAGAATCTTGACTCCGGCCAGACGATTCCCCGTCCCCTTCTCCCCTCTTCCGTTGCCGGTGCGTCCGCGTCCCTGTCTCCCCCGGCGAGCGATCGGGAGGGAGCGGAGCGGGATGGCCTCCCATCCCCCCAACCCTGCCGACGGCGGCGACCCYGCAGGAAATAATGCAGARCTGCCATCTCTGCCCTTTCATGTTGTTACAAAACCTAGTCAACTTCCAACTGAGTTTCTCGAGCCCTCTGCTGCCAAGAGGTTGGTGATTGGATTTGACTGTGAGGGTGTTGATCTWTGCCGCCATGGTGCTCTCTGTGTCATGCAGATCGCATTTCCTGATGCTGTTTACTTGGTCGATGCTATCGAGGGTGGAAAAGAACTAGTT…
IM-C1_54	CL1Contig5205	ATGGGCTTCAGGGCCGTCCCGCTCCAGTCCCCGCTGCCCCCCGCCGAGGAAGCATTATGAACTTCATAAGGTCATATGTTGTGCCCGAAGGTTTCCCAGATAGCGTCACTCCTTCATATGTTCCATACATGACGTGGAGAGCACTGAAGCATTTCTTTGGTGGAGCAATGAGTGTATTTACAACAAGAGCCTTGTTAAACTCTGTGGGAGTCTCACAAAGCAGGGCTACATCTGGTGCGGTGGCTATTAACTGGATACTCAAGGATGGTGCTGGGCGTGTCGGAAAAATGCTTTTTGCACGTCAAGGGAAGAAATTCGACTGTGACCTAAAGCAGCTCCGCTTTTCTGGCGATCTCATGATGGAACTGGGAGCTGGGATAGAGTTAGCTACTGCAGCAT…
IM-C3_31.5	CL1Contig5222	TCTTATGTGCAGCTTCGAGAAGAACCCGCGCCTGGAAGGTCCAGAACTACAAGGCCGTGCTCCAGAGCTGGGACCCCACGCTCGTCAACCCCTGCACCTGGTTCCACGTCACCTGCGACCGCGACAACCGCGTCACACGCCTAGATCTTGGCAACTTGAACTTATCTGGCCATCTGGTGCCCGAGCTTGGCAAATTGGAGCATTTGCAATATCTGGAACTCTACAAAAATAATATTGAAGGAACGATCCCATCAGAACTTGGTGATTTGAAGAACCTAATAAGCTTGGACTTGTACAAGAACAACGTTTCAGGGACTATTCCTCCGGCACTTGGGAAGTTGAAATCCCTTGTATTCTTGCGGCTCAATGGCAATCGTTTGACYGGGCCAATTCCAAGGG…
IM-C1_32.5	CL1Contig5251	ATTGGGGATTGATCGCTCTCGCATCCTCGGCTCTTCCCTTCTCCCTCCCTGCCCACCAGTCAGTCCACCGCCGCCGCCTCTCCTCACCTGTCCCCTTCCCATCTCCCCGGCGGCGGCGGCCAGAAACTAACCATGGCGAGCCCCGCGCGCATCGAAGTCGATAAGCTGAGCGTGGAGCAGCTGAAGGCGCTCAAGGAGCAGACCGATCTGGAGGTCAATCTCCTCCAGGACAGCCTCACCAAGATCCGCACCGCCGCCACCCGCCTCGAGAACGCCACCGCCGCCCTCCACGAGCTCTCCCTCCGCCCTCACGGGAAGAAACTGCTTGTGCCGCTCACGGCGTCCCTCTACGTTCCCGGCACGCTTGACGATGCCGAGAAGGTCCTCGTAGATGTCGGC…
IM-C2_54/49	CL1Contig528	ATGGGCACATCCGCGTCTCACTCTTCCAACAGCAGCCGCAGCCGTACGAGGTAGCCGCGCCGAGGAGCGAGCGCCGCCGCCTCCGCGATGAGGGCCAAGTGGAAGAAGAAGAGGATGAGGAGGCTCAAGAGGAAGCGCCGAAAGATGAGGCAGAGATCCAAGTAGGAGGAGGAGCCCCGCCTGCTTCTGTTTCTTGACYGCTGTCCATCGCTGTGTTCTCATCGATTTTAGTTCAGTACTCAATTTAGTTCTTGCCAGCAGGAAAACCCATCCTAGTGGACTGTATCTTTAATTTCGAACCTMTGTTCTCGCATCATGTTTGTGATGTGTTAATGAAGACTGGTGTTCTTCGATATTTACATGCAGTTAGCAACAATGCCATCGAAATCATGGTTCTCG…
IM-C4_10/46.5	CL1Contig5334	AATTAAGGGCCAAAAGTTTTGCAGATGAGGATGAAGCTGAGAAGTTCACTAACATGCTGGCTATAGAGGGGGCCAGAATGTCGCTTTTGGGTCTCTATGCTGCTATATTCATTATCATTGCATTAGAAATCAAGTTTGAACTAGCTTTGCTGTTGCGTGACAAAGCTGCAGATAGAGGTATAGCTCATGGTCCATCTGGCGGGCAGGGCTCTGCCTTTCCACCCAAAGCAAGGTTACTGCAGCAACGAAGAGCTCATGCTGCACCAACTTTCACCATCAAGAGATTGGCTGCTGAGGCAGCTTGGATGCCTGCTATTGGCAACTTTTCTGTGGTGTTGTGTTTCATCATCTGCCTTGTTCTCAACGTAACACTTACTGGTGGCTCAAACCGTGCAATTT…
IM-C4_10/46.5	CL1Contig5387	GCGACTTTGGATTTGTTTGGCATGCCTACAAATGGCCCCACCAGTTGCTGTGCTGTGAAGGGGATGGCAGCCAGGAGAGAATCTTAAATCTCCTCCTCCATCACCTCCTTCTGCCTGCCTCACTACATCTATATCTCTCTCTCATACACGCCAAGCTGTTTAATTTGCTTGCTTCTCGGCAGAAGCAAAGCTCCTACACCTGGTAAACTATAAAAGAGAGCTTCGGTGGGAGAGGTAGAGGGAGTGCCTTCCTTGCTCAGTAGGTGGATTGGCTGCTGGAAACCGAAACAGAGAAAGGGAGATAAGTACACAAAAGCTAAGGAGAGTTGCATCTAGCATTACTAAGACATGGACAGGGAGCGCATGAAGATGGCTATCCTGGAGCAAGAACAAACATTC…
IM-C1_32.5	CL1Contig5536	CTTCCTTGCAGCTCCATATGATGTAGCAAGCACAGCAGCAACAGCCAGGGCAGATGTCGAGGAAACTGATGATGGGGCCTAGCTCAGCTGTGAATATGGGTAATATGGTTAATAATGTAGTAGGTCTTAGCGGTATTGGAAATGTGATGGGAATAGGCAATGTTCGGCCAATGTCATCCCCAATGGGATCCATGTCAGGCTTAGGGAACAATCCCAATCAGATGAGCCTTGGGATGACATCCAATCTTGCTGCAGCTGGGCTTCGCCCAGGTATGAACGCTGCTACTCTTGCCAAGATGCGTATGGGGTTGGCTCATCAGCAAAGGGTGGCAAGCATGTATCCCCAGACTGGAATGGTTGGATTGCCTGGCAGTGGTTCACCAATCCTTCCTAGTTCTG…
IM-C5_40.5	CL1Contig5571	AGTACATGGGCTGCACAGCCAATATTGGGTGACCTTTGTTATGATTATTGTGTACAACATCAGACAGATAGGCCCAGATACTAAGGTGTTTGGTATTATTGGAAAGCCTGTTGGCCACAGTAAAAGCCCAATTTTGCATAATGAAGCTTTCAGATCAGTGGGTTTGAATGCTGTGTATGTTCCATTTTTGGTGGATGACTTGGCTAAGTTTCTCCATACCTACTCTTCTCCAGACTTTGCTGGCTTCAGTTGTACAATTCCCCATAAGGAAGATGCAGTTAGGTGCTGTGATGAGGTCGATCCTATTGCCAGGGATATTGGAGCTGTTAATACAATCATTAGAAAACCTAATGGGAATCTYGTAGGCTACAATACTGACTATGTTGGTGCAATTTCTGC…
IM-C7_65.5/69.5	CL1Contig5627	GCAATGCTAGGGCTGGTGAAGAGCTCTATTGGTACAAATTCACTGGTCAGTTCGGTGACCTAATTGCTGACCTTGCTATAGATGCTTCTACAACAGCAGGTGTTGACCTAGGTCAAGGCATGCGGGTGAAGGTTGATATCAAGAAATATATCAAAGTAGAGAAGATTCCTGGTGGCCAGTTGGAGGATTCAAAGGTTCTTAAAGGAGTCATGTTCAATAAAGATGTTGTGGCTCCTGGAAAAATGAAAAGGAAGATAGTAAACCCACGCATCATCCTTCTGGACTGCCCTGTTGAGTACAAGAAAGGAGAAAATCAGACAAATGCTGAGTTGATGAAGGAAGAAGATTGGCAGCTTCTGCTAGAGTTGGAGGAAGAATACATAAAGAATCTTTGTGCGC…
IM-C5_68/55.5	CL1Contig5633	ATTGGGGATCTTCCTCCAGTGTCCGATGATCTCTCCATTTGAATGGCATCCTTTCTCCATCACTTCAGCTCCTGGAGATGACTACCTTACTGTTCACATCCGCACCATGGGAGACTGGACGCAAGAACTAAAGCGTACATTTGTTGAGAACTACTTCTCACCGCATGTTAACAGAAGAGCTTCGTTTGGCGAGTTAGGTGCGGCAGAACCAAGAAGCTTACCAAAATTGCTCGTAGATGGTCCATACGGTGCCCCTGCACAGGATTTCAGAAACTACGATGTTCTGCTGCTTGTTGGCCTTGGAATCGGAGCCAACACCGTTCATAAGCATTCTGAGGGATCTACTTAACAATATTAAGCTAGCTGACGAGTTGATGGACTTGGCAATGGAGACTACTC…
IM-C6_39.5	CL1contig5642	AACGCAGAGTACATGGGACGGTATGGACAGACCGCAGTAAAAGGGCAGGCAGTGCGGGGCATCTTCTTCCTCCCCCGCATCGCTCGTCCCTTGCTAGATTCCTACATCCTGCAGTTTCCTCGCCCAAAGAGGGAGGAGAAAAGCACCGTCTTCTGCGAGATCGTGAAGCTGCGGAGAGATGGCAGAGACAGTGTTCACTCCCTGTTTGGAAGGGATGAAGCATGTCAGGTCGGAGACCGGGGTCGTGCTCGCCAAGCCCTTCCTCGATGTCTGCAAGCAGATCCTGCCTGTCTTGGATAAATTTGGAGCTGCTATGGTAATTGTGAAGAATGATATCGGTGGTAATATCACGAGGTTGGACAATAAGTATTCTTCTGACCCATCGAAATATGTGGACTT…
IM-C4_10/46.5	CL1Contig5644	CAGGCTGCAGTGTGGCTCCTGCTCAAAAGTTCTCTCCTACTCTTACAGAGACCCAAGCAGAAAGAAACTTCAGTCACCATTTGGGGGGGATGAGTCCAGCATAGATGACTACGGAAATCAGCAGGCAGATGATGAGTACAACGCTGATGCCCATCAAGCTGACCCATACTCGTACTCGGAAGAGTACGGTATCTCAGCTGGTGCAAGCTATTCTACCGAGGACGGACAACCCCTGCATGTGTCAAGGAACTCGTCTTTCAACACCATCGATGAAAGAAGTGCCAAGGAGTCTAAGCTTCACCGGTTGATGGGGTACTCTTCAGCGAGTGAGCTGATGCGGCGTTCTCCTGATCTCTATGAGAGTTTCAGCAGACGAGCGCCTAATGCAAGAACATATGA…
IM-C3_31.5	CL1Contig5698	TTCTTCACCAACTGCGCGCCCGACGACCGCCGTCACCATGGAGGTATGCACCGACATGTACAACACCAACCTCGACGGCACCAAGGACTACCTCTCCGTCGGCGAGGCCCCGTCCCCTCGATCTACGCCTTCTTCGCGCTCGGCTACGTCATCTTCCTCGCCGGATGGCTCTACCTCACCCTCTACCACAACCGCCTCTCCGCGCACCGCATCCACCACCTCATGTCCTGCCTCCTCCTCGCCCGCATGCTCTACTGCATCTCCGCCGCCGAGGACCAGCACTACATCCGCGTCGCCGGCTCGTCGCACGGCTGGGACGTCATGTTCTACCTCTTCCAGCTCGTCAAGGGCGTCATCCTCTTCGCCGTCATCGCGCTCATCGGCACCGGCTGGTCCTTC…
IM-C1_59	CL1Contig5723	TTTATTGGCTTTAGCAACAAGGACCCTTCTAACAACCAGCAACACTCACACTTAGTGAACGACAGTGTTTGCTGCCTGCGTCAACAGATGTTATATACATGGGCCCAAGAATGCACTACCTATCATAGGTATGCCACAAACAAAACAAGCTCCTTTTATCGCATTCACGAGACTCTTCAGTGCAGTGAAACATCTTCTACCTCCTACACCACTCAGTACATCTCGGACAAGAGCAAGCCTCTGACTATATATATATACAGAAGGGATGCAGATTCTCCAAGTTCAAGATGGTCTTCATGGACCTCGTGCGTTCTTTTGCCTCTTCTCTTCCAACTGTGACGCCTCATTCAACATGTCGGTGGCATCACTCTGCATGTTCAGCTTGGACAGGGCGACTGC…
IM-C4_79/79	CL1Contig5868	ATGGGTGTGGCCATTTGGATGAGGCCGAGGCTGTCTTCCTTGAGATGAGGCGTGACTGGGCTCCTGATGAACCTGTATATGGTCTTTTGGTGGACCTCTGGGGCAAAGCTGGCAATGTCGACAAGGCGCTAGGATGGTACCATGCGATGCTTCAGGACGGTCTGCAGCCTAACGTGCCCACCTGCAACTCCCTCCTGAGTGCTTTCCTCAAGATAAACAGGTTTCAGGACGCCTACAGCGTGCTCCAGAACATGCTTGCTCAGGGACTTGTTCCGTCTCTGCAGACATACACCTTGCTGCTCAGCTGCTGTACGGATTCCCATGCACAGATGGGTTTATGCTGCCAGCTCATGGCAACCACTGGACATCCGGCCCACATGTTCTTGCTGTATTTGCCTG…
IM-C1_38	CL1Contig5885	GAACTATGGCCCCGTGCTAATTAGACAAGAAACTCACCGGTCTCAACCATATCGAAGAGGCTGCTGTTCTTAGTACCTGCAACAGAATGGAATATATGTGGTGGACTTTAATACAATAGGGAACCGCGGTATTAGAGAAGTAGTAGACTGGATGTCAACGAAAAGTGGAATTCCAGCTTCTGAGCTCAGGGAGCATCTCTTTATGTTGCGTGACAGTGATGCTACGCGCCATCTGTTTGAGGTATCAGCTGGACTTGACTCTTTGGTTCTTGGAGAAGGACAAATCCTTGCTCAAGTTAAACAAGTTGTCAGGAACGGGCAAAACAGTGGAGGCTTGGGAAAGAACATTGATAGGATGTTCAAGGATGCAATCACGGCTGGAAAGCGTGTCCGCTGCGA…
IM-C5_77/74	CL1Contig5931	TGTTACCCCTTATTTTCTTTGTTAAAACCTACTTCAGGCAATGGCTTGAAGACACTCAAGCTTGATTTTACCGATTCCTACGATGCCAATGCCAGTAGCTGTATTGATAGCTGGCTTCGAATTGTTATTACAGCAGGAATCGAAGAACTCTCCCTTAAGATGTTTTCAAGGAAGGGAGAGTACAACTTCCCATGCCYACTTCTGTCTGAYGAAAGTGAAAGCTCTATTCGGTATCTTCGCCTTGTGAATTGCACATTCCRTCCCACAGTCAGACTTGGTAGGCTGAGAAGCCTGACGACGCTGCATCTGTGTGATGTGCGTATTACCGGGGATGAGTTAGGGTGCCTTCTTTCCAGCTGTATTGTTTTGCAGCGTTTGGAGCTCAGGAAATGTTCTGAG…
IM-C1_62.5	CL1Contig5935	ATGGGTATGGTGATCCCCTGCAGCACCCGCAGGTGGAGACCTACTGGGGCAATGTCAACCCCATTGGTGTCAGGAGCTGCTACGATGAGGGCAAGCGTACAGCTGAAACATTGACCATGGACTACCACCGAGGTGCCAACCTTGAGGTTAGGATTGCTCGGATCTTTAACACATATGGCCCACGTATGTGCATTGACGATGGCCGTGTTGTCAGCAACTTTGTTGCTCAGGCTCTAAGGAAGGAGCCTTTGACGGTTTATGGTGATGGCAAGCAGACCAGGAGTTTCCAATACGTTTCTGATCTGGTTGAGGGGTTGATGAAGCTGATGGAAGGGGAGCAGATTGGGCCATTCAACTTGGGTAACCCTGGTGAGTTCACCATGCTGGAGCTGGCCAAGG…
IM-C4_96	CL1contig5951	ATGGGAAACGACTAGGGTTTCCACACTCCTGCCCACGCCGCCGCCGCCGCCGCCGCCACCGCCGCCGCCACCACTCCCCCAAGCTCTTCGCCTGCGACGATGGCGGCCGTGGAGCCAGCCCCCGGAGGCGACGTGAAGCTCTTCAACCGCTGGACCTTCGAGGATGTCCAGGTGAACGACATCTCGCTCAACGACTACCTGGCGGTGACGGCGACGAAGCACTACACCTTCCTGCCGCACTCGGCGGGGCGCTACTCGGCCAAGCGCTTCCGCAAGGCGCAGTGCCCCATCATCGAGCGCCTCACCAACTCGCTCATGATGCACGGACGCAACAACGGCAAGAAGATCATGGCAGTGCGCATCATCAAGCACACCATGGAGATCATCCACCTCCTCACC…
IM-C3_9	CL1Contig599	ATGGGGGGCCAACCTTCCGCTGCAAGTTTGGGACCCTATAAAAACGGCCGCCATGAGCACCTGATTGGGAAACAGAAAGAGTACACAGCAGCAACCAAGCTTTTCAAATCAGAGAGAGCTGAGAAAGAAAGAGAAAAAAAAAAGATTCAGTAATTGCAGGTTAAGATTAGCTGCAGCCATGGGATTCTGCTGCGGGCCTTCGGATGTCCAGGTGCTCCCCAAGAACGCCTCCTCCTCGTCATCATCATCATCCTCCTCCTCCTCCTCGTCATCTGCTAACAGCTCTGGGAAGAAGAAGCAACCAGAGCAGGGGAAGAAGCACCAAGCTGTGAAGCAGGGCGAGGTGAAGGAGAAGAAGAGGAGCAAYCTCGACCGAGCTGCCCTGACCACGCCCCATTT…
IM-C5_72/70.5	CL1Contig6013	ATTGGGGGTTGTACCTTCCTAGTCTTTCTTCTTATTAAAGCATCCAAAGAAAAATTCGATAGTGATGCCGAATTTAAAGATAGGGCTCAACAGGCTGTTGTTCGGTTACAGGGGAGGGGAGGAGAAATATCGCTCTGCTTGGAAAAAGATATGTGTAATCAGCAGGAACGTAATTTGTACCAGGTTTACAAGCTCTTAGATGTACAACTTGAGGAAAAGGGGGAGAGCTTTTATAATCCTTATATTCCACAAGTTTTGGAGGGATTGAGTAACCAAGGTTTTATCAAGGAAAGTGAGGGTGCTCGCGTAATTTTCATTGAAGGTCATAAAATACCTTTGATTGTGGTTAAAAGAGATGGTGGCTTCAACTATGCCTCAACAGACTTAGCTGCTCTTTGG…
IM-C7_46.5	CL1Contig6174	ATTGGGTAACTTCCTAAATTGTTACCTTGTACTAATAGTGACACCCATGCTAATCTGCAACTGAATCCTCAACCATCTGAAGCTCATGAATCAGGTAATCTGGGACCTCAGGTTGATGTCAATGTGGGGAACATCTCTCAGGCCTCCCATGGACAGCAAAACAGCCAGGGTCCTTTTTCTCAGTTGATGGACAGTCTCCAGTGGATTGGATCACTATTTTCTGGAGAAAATCCCCGAGCAAATGGCACAAGTCAGCATGTACCAGTAGTGTCTGCTGAGCCGATACATGCTAGAAACCACACAGCTCCTGAAGTGTCAGGGGTCAGCGACGAGGGGATGCGCTTTGCTAATTTGGTCCGGGAAATTATGCCGTTTATCTCCCAAGCAGAAAATCAACCT…
IM-C7_95	CL1Contig6197	ATGGGGTATGCGGGTGGGATGACTGATGAGGGATGATAGTAGCATTGATGAACTTGCTACGGGCGTGTTGGAGGCCGTCATCCAACCGGACAGGCTCCGATGCTACCGGTAGGCAGGACGGACTGTTATGGTACAAGGACACCGGGCAGCATGTAAATGGGGACTTCTCCATGGCTGTTGTCCAGGCCAATAACTTGCTTGAGGACCAGTGTCAGATTGAGTCGGGTCCACTGAGCTTTCTTGACACTGGCCCGTACGGCACTTTCGTCGGCGTTTATGATGGGCACGGTGGACCAGAGACAGCTTGCTACATCAACGATAACCTCTTCAGCCATCTGAAAAGGTTCGTTTCGGAGCAAAACTCAATGTCTGCTGATGTGCTGAGAAAATCATATGAAG…
IM-C5_22.5	CL1Contig6274	ATGGGGGGGCAACTAAGTTCATCTTCCTTTCCTCCCTACTAGCTCTCTTCTTCAGTATTCTTCTCCCAAACAGAACTGGAGTTCATCAAGGTTCTCATCCTGAAACTGGAGCCCACAAGCACGCAAAGAAAGAAGAGCAAGAAGACTGGCTCCCAGCCGATACAAGGTAGGAGTGAGCAGCGTTAGGGTACTGTGGTTATATCTCAGGGTTGATATGGTGACAGTAAGAGAAGAGACACGCAAAGGGCCGTGGACAGAGCAGGAGGACCTGCAACTGGTATGCACTGTCCGTTTGTTCGGTGAACGTCGTTGGGATTTCGTTGCCAAAGTATCAGGTTTGAGGGGTGGGGGATCCAAAAATTAGGTAGCTATATCGATATATTTTGCGCTAAGTCGCAA…
IM-C7_76	CL1Contig6313	ACCATGTCGGAGTTAAAAAACGGTAAAAAAGATGTCGAGTTCAGTGAATTCAGCAGCGGTGGTGGCGGAATCAGCAGCGGCCAAGAACGGAGCCAATGTCGAGCCTCTTCCATTTGTGAATGACAAGCATGGGGGCGTCATTATTGAGATGACGGCCCCGATGGATCCGCAAGTTTTCTCAGCTTCCCTGAAATCTGCCTTATCAAAATGGAGGGAGCAGGGAATAAGAGGTGTCTGGATAAAATTGCCGATCGGCCTTGCCAACCTTATTCAATCAGCAGTAGAGGAAGGATTCTGGTACCATCATGCAGAGGAAACTTACTTAATGCTTGCATACTGGCTTCCGAATTCGACTCATACATTACCTGTAAATGCTACACACCGTGTAGGTGTTGGAGC…
IM-C6_70	CL1Contig6327	TACATGGGATCTCAAGCTCAATCAGCAAGGACCTTCCCGCTATGTTGGAGAAGTCACTTAAGAAAGAAGTTTCTTCACTTGGACCTGTTGTTGCACGGACAATGACACCTATTATTGAGAAGTCCTTGGGCTCTATAATTGCTGATTCAGTTCAGAAAGCGGTGGGTGACAAGGTGGTCAATCAGCTGGACAAGTCTCTTACTGCAAAACTTGAAGCTACAGTTGCTAGGCAAATCCAATTGCAATTTCATACATCTGTAAAGCAGATTCTTCAGGATGTGTTACGCACCAGCTTTGAATCATTGCTTGTTCCAGCATTTGAACAATCCTGTAAGACAATGTTTGAGCAGGTGGATAGTGCATTTCAGAAAGGAATGTCCGAGCACGCTGTTGCTATTC…
IM-C2_63.5	CL1Contig6377	CTCGCCGGCAATCGTAGACGGAATAGGACCGTACTTACTAGGTAACTTCGCCTCCAAGTTCTTCGGGCCCAAGCGCGCCCCCACGGACCCCGGGATGGTCATGTCCAACCTCTTCCAGAAGGGAGAGCCCATGGATATGTGGATGTATTTATCTGAGAACGATAAATTCAACGACTTCAGCAATGAAGAAGCACTCGTCTGGCATGAAACAAACATACCATATGCAGTCTGGAGTCCTACCAGTACCAGAACGCACTCACTGACATACTATCCATCAGAGGCTCTCAAGCACAATGGATCTCTGTATGCTCATGTTTACTTTGCACGTTCGGGTTACCCTGTGGACCCTACTGATCCTGAATATGAGCAAAAATCTGCATTTGGAAGGACACATCCTAT…
IM-C7_65.5/69.5	CL1Contig6438	TATTTGGGGTTACCCTTAGTTCCGTTTTGTTCCGTTTTACCGTTTTACCCTTTCGTTACGTTAAAATTTCCTAATTGGTCCTATTGGCCCAGTCTACCTCCTTCGCTAGCCGCCCACCCCTCCTCCCTTCCGCAGCGACCTCTCCCTCCTCCTCCTCCTGGTCGCCTCCTAGGCACGGCCCGCCGCGCTGCCGCCGGGCACTCACGGCCGCATCTTCCCTCCACCTCGGGCCGGAGGACTTCGCCGAGCTCGTGCACAACAAGGTTCTGATTGCGGCGACGGCGGCGAGCCTGATCGGTCAGCTGGCAAAGCCATTCACTTCCGGCGGGGATGTGGGCAAAATCGACATCATCAAGGTCGCCGCCCGGTCAGGGGGGATGCCCTCGACCCACTCCGCGG…
IM-C6_39.5	CL1Contig6462	AAGTCATTGGAGAAGAAGGCTGCTAGAAACAACCAGGCTTCTGGTTTAGCTTCAAAGAAGACCGAGGAGGCTACTGATTCAGCTGGAAAGTTAAACAAACGATCAGCTAAGAGTAATGTCAAGTCTTCCACCAGAAAAGCCGGGTGAAGGAGAATCATCAAAGAAGCAGCAAAAGCTCAGCTTGAAACAGCCGAAGGATGAAACCCTCTCAGAGGAAGACACTGCCAAAGATCTGACTCTAAAGGAAATGGTCTCTCCCAAGTCTCTGACCAAGGGTTCAGGCAGAACCAAGGTTCAAAGTGGGGAGAATAGTGAGCTGAAGAGGAAACGTGAACAAGATACTGAGGAGACTCCTCGTGCAAGGAAAAACAAAGGTCTGGACGCTAGCCTAGTTGGTGC…
IM-C2_84	CL1Contig6659	ATGGGGACACGCAAAGCATCCGCTCATAGTGAAGACCACCAAAGCAACCACAGAGCTAGTACCTACCCAGCACCAAAAGCAAAAGATCAGAGCTTCACAGCAGAAACCAAAGCCGCCGCCCAAGGTGAAGCCGCCGCCGTCGTCCGTGCCGTGCCCGCCGCCGCCGCACTACACTCCCACGCCGTCGCCACCCACGCCGTCGTCGCCAACGGGGAAGTGCCCCGTAGACACGCTGAAGCTGCTGGCGTGCGTGGACGCGCTCAACGGGCTGGCGCACGCGGTGATCGGTGCCAGCCCCAGCGACACCTGCTGCCCGCTGCTCTCCGGCGTCGCCGACCTSGACGCCGCGCTCTGCCTCTGCACCGTCATCAAGGCCAAGGCGCTCAACACCAGCCTCGT…
IM-C6_81	CL1Contig6733	CAGCTCTCCCGGCAGCAGAGCACCGGGTTGCCAGCCGCCCCTTCCCTATCCCGTCGTCGAACCCTTCGCTTGCTTGCTCTAGTCAAGCACTCCTCACTTCTTCATCACTAGCAAAGATGAGCTCGTTGGAGGCAACGCGTGCGGAGCTGGGTCTGGTGGTGCTGTACCTGAACAAGGCGGAGGCTCGGGACAAGATATGCAGGGCCATCCAGTACGGCTCCAAGTTCATCAGCAACGGCCAGCCCGGCACCGCGCAGAACGTCGACCGCTCTACCACCTTGGCCCGCAAAGTCTTCAGGCTGTTCAAGTGGGTAAACGACCTGCATGGCCTCATCAGCCCTCCTGCCAAAGGGACCCCTCTCACGCTGGTCCTGCTAGGGAAGTCCAAGAACGCGCTGC…
IM-C5_77/74	CL1Contig6782	ATGGGGGAAGCGGTACCAGACGAAGCCCTCTTCCTGTTCACCGCGACGGAGCCGTCCCTGACCTGGAGCTAGCCTGCGGCGGCGCGYAATTCGAGAGGAAGGAACCAAGYGTTGATTGAAGATGAATGCCCCTGATCGCTATGAGCGCTTCGTCGTGCCTGAGGGCACAAAGAAGGTGTCATTTGAGAAGGATACGAAGATCATGAATGCTGCATCGTTCACCATTGAACGCGAGGACCATACTGTCGGCAACATCCTCCGCATGCAGCTACACAGGGACCCAAATGTTCTCTTTGCTGGCTATAAGCTCCCTCACCCCCTTCAGTACAAAGTCATTGTTAGGATCCATACTGCAAGCCAGTCCTCCCCAACGCAGGCATATACCCAGGCAATCAATGA…
IM-C2_68	CL1Contig6815	ATGGGGCAAGAGAGAGACAATTCTTTTGACAAGGCAAAGTTTAACAATGTCTTTGTCAAGAATTTATCTGAGTCTACCACAAAAGAGGACCTACTCAAAGTGTTCAGTGAGTATGGAAATATTACAAGTGCTGTTGTCATGGTTGGCATGGATGGCAAATCAAGGTGCTTCGGCTTCATCAATTTTGAGAGTCCAGATGCTGCTGCTCGTGCCGTTGAGGAACTTAATGGCAAGAAAATTAATGACAAGGAGTGGTATGTTGGAAGAGCTCAGAAGAAATCTGAAAGAGAGATGGACCTGAAGAGAAGTTTCCAGCAGAGCATGAAAGATGCAGCTGATAAGTATCAAGGACAGAACTTGTACTTGAAGAATCTGAATGATGGCATTTCAGATGATCAG…
IM-C3_55	CL1Contig6845	ATGGGGACTCATGGGTTCCGGAATTGCTACTGCGATGATACTAAGTAACTATCATGTGCTACTCAAAGAAGTAAACGAGAAATTTCTGAATGCTGGAATTGACAGGATTAAAAGCAAATTTGCAGAGTCGAGTGAGGAAAGGAAAAATGACAGAGGAGAGATATGAGAAGGCTCTATCTCTTGTCACTGGTACCCTTGGTTATGAAAAGTTCAAAGAAGTGGATTTAGTTATTGAGGCTGTTATTGAGAATGTGAAATTGAAGCAGCAAATATTTGCCGACTTGGAGAAGTACTGTCCTTCCCATTGCGTCCTTGCTACCAACACATCTACCATTGATCTTAATCTAATTGGAGAGAAAACAAAGTCCCAAGACCGTATAGTTGGTGCACACTTCTTTA…
IM-C2_84	CL1Contig6930	CGGCAATCATGAGTGATGTTCTCGTGAACGCAGAGTGCAATGGTGTCATTGACGCCGCTCAGAAGAGATTGCTCCTCCACGAGATAGCCCTCCGTTTGTCCTCCTGACACACGGACTGCCCTCACTACTGGCGCTTCCATCTTCCCGGTGAGACAGAAGAAGAATTTGCCACAAGACTTGCAAATAATTTGGAGAATCTTATCCTCAAGGAAGGACCAGAAACAATTGCTGCGTTCATTGCTGAGCCTGTGATGGGTGCTGGCGGTGTCATCCCACCTCCAAAGACCTATTTTGATAAGGTTCAAGCAGTGGTTAAGAAGTATGACATCCTTTTCATAGTAGACGAGGTCATTACCGCATTTGGAAGGTTGGGAACCATGTTTGGATCTGATATGTATA…
IM-C3_36	CL1Contig6966	ATTGGGACCTTCATGGCAGGGAGGCATTGTTTCCTGGTAGGCAGCAGCAAGGAGCAACCGCTAGTGTTGGCTAGGATTACAGTTTACAGAGCTTCCTAGGGTAGCTGAACTGTGCAGCACATCAAAATACTTACTGAATGATGACTGCGTGTATAGAGGATGAAACTGATATTTTTCATGTCATATATAAATGCTTTAGCAATACATTCTGTTAGTGCTCAAAAACTATTTCAAAGAAGGGGATGCTCGAAGTTTACAACTCTTTAACAGAAGAAGGAAAGAAGCAGTTCAACGAGGCATATAGCGCTGCTTATTACCCAAGCATGGACATACTGTACGAGTGCTATGAAGATGTTTCTTCTGGAAGTGAAATTAGAAGTGTTGTGCTGGCTGGGAGGA…
IM-C5_40.5	CL1Contig6992	ACTATTCCACTTCTGGAAGGATATGACCAAAAGAGAGCCTGACGATCCTTGTCCATATCTGCTCTCTATATGGACCCCAGGTGAAACGGCTCAGTCAACTGACGCGCCTAAGACATCTTGCAACTCATATGAGAGCGGTGAACTATGTGACAGCAGTGCATGCTTTAGTTGCAACAGTATACGGGAGGCGCAGGCTCAGAAAGTCAGAGGAACAATTTTGGTACCATGCCGAACAGCTATGAGAGGAAGTTTTCCACTCAATGGGACATATTTTCAAGTAAATGAGGTATTTGCTGATCATGACTCAAGCCGAAACCCAGTTGATGTTCCAAGGAGCTGGATATGGGACCTTCCTAAGAGAACAGTTTACTTTGGAACTTCAACTCCTTCAATCTTTAA…
IM-C1_71	CL1Contig7156	ATGGGATCCGTACCGACCGTAATTACCTTAACCTTAACGTAACTAACGAACTACCTTACCAAGTACCAACCTCGCGTCACCCGCCGGCCGCCGCCGAGCTCGAGACCTCCACACCCGGCCGTGAACAGAACACTTGAGAAATGGCTGACGAGGATGTTCAACCTATCGTGTGCGACAATGGCACCGGAATGGTCAAGGCGGGGTTTGCCGGTGACGATGCACCCAGGGCTGTCTTTCCTAGCATTGTGGGAAGACCACGCCATACCGGTGTGATGGTCGGTATGGGCCAAAAGGACGCCTATGTGGGCGATGAAGCTCAAGCAAAAAGAGGTATTCTGACACTGAAGTACCCCATTGAGCATGGCATTGTTAACAACTGGGATGACATGGAGAAAATAT…
IM-C5_91/80.5	CL1Contig7173	ATGGGGGAAGAGGGTCCTGGTGGTGACCAACACCACCGTCGCGCCGCTCTACCTGGAGAAGGTCACCTGGGCGCTGACTTACCAGAACCCCAACGTGTCCGTCGAGAGCGTCGTCCTGCCCGACGGCGAGAAGTACAAGGACATGGACACGCTGATGAAGGTGTTCGACAAGGCAATCGAGTCGCGGCTGGACCGCAGGTGCACCTTCGTCGCGCTAGGAGGTGGTGTCATTGGGGACATGTGCGGGTATGCGGCCGCCTCGTTCCTCCGTGGCGTCAATTTCATACAGATACCCACGACTCTGATGGCACAGGTCGATTCGTCCGTTGGAGGGAAGACTGGGATTAACCATCCACTGGGGAAGAACTTAATCGGGGCATTCTACCAGCCGCAGTGTGT…
IM-C2_23.5	CL1Contig7204	TATTTTGGGGGAATGGGGTGCTTATCGCTTATCATCATCAGCGCCCCTGCCTTTCCTCCTCGTCCCCGAGAACCGCGATCCATCTAGACCAGAGGGGAAGAAGCGAACCAGCAGCAGGGTCACCATGTCGGACTCCGAGCACCACTTCGAGTCCAAGGCCGACTCCGGGGCGTCCAAGACCTACCCGATGCAGGCCGGCGCCATCCGCAAGGGTGGCTACATCGTCATCAAGAACCGTCCCTGCAAGGTGGTTGAGGTTTCTACCTCGAAGACTGGTAAGCATGGTCATGCTAAGTGCCACTTTGTTGCCATAGATATATTCAATGGTAAAAAGCTTGAGGATATTGTTCCTTCATCCCATAACTGTGATGTGCCACATGTGGACCGTACTGAATATCA…
IM-C3_27	CL1Contig7398	CATGAATACGCTCTTCAGTAAATACAACATTGATTACATTATACATGGAGACGATCCTTGTCTTCTACCTGATGGAACGGATGCTTATGCGTTAGCAAAGAAGGCAGGACGATACAAGCAAATCAGGCGAACTGAAGGTGTTTCAAGCACCGATATAGTCGGGAGAATATTGCTAACATTCAAGCATAAACAGGGCAGTAATGAAAATGTTGGAGTTGAATCATGCGATCAGAAGAAACCTCAGCTTTCCAATTTTCTTCCAACTTCCCGCCGGATAATGCAGTTTTCAAATGGGCAGGCTCCTTCGCCAGGTGCTCGCGTGGTGTATATAGATGGTGCATTTGACCTTTTCCATGCCGGCCATGTTGAGATCCTAAGAATTGCCAGGCAACTTGGTGA…
IM-C6_39.5	CL1Contig7672	ATTGGGGATTCTTCTCAGACGCTCGTCATTTCTTTATTTATTTACCCAGTAAATCCACTTCGTTCCCCATCTCGCCGGAGCAAGACCTAGAAATTCATCCGAGCCTTCTGCTTTCGATTCCCTGAGATCTGTGGGAAGAACAAGAAGCGGATCCATCGAGGGGCCTTCGGTGTTGTTCGCGGAATTAATTTGATGTTCTATGGAGTCCAAGGCTGGTAAGAAGTCTAGCAGTAGTCGCTCATCACTCATGTACGAAGCTCCCCTCGGCTACAGCATCGAGGACCTCCGCCCCGCTGGCGGCATCGAGAAGTTCCGCTCCGCTGCTTACTCCAACTGCTCCAGGAAGCCATCTTGATATCCCTCTCGTGTGCCCCATCCCAATTGCTTAGAATTCCTTTC…
IM-C7_76	CL1Contig784	GTACCTGGGCCAGTCCATCATGAAGACGGAGGGGTGGACAGGCCTGTTCCGTGGGAATNTCGTGAATGTTATCCGTGTTGCTCCAAGCAAGGCGATTGAGCTATTTGCTTTTGACACAGCCAAAAATTCCTTACTCCAAAGGCTGATGAGTCCCCTAGGACTCCCTTCCCTCCATCACTTGTTGCTGGAGCACTTGCAGGAGTCAGCTCAACATTGTGCACATATCCTTTGGAATTGATCAAGACCCGTTTGACTATAGAGAAAGATGTTTACAACAACTTTCTCCATTGTCTCGTCAAGATTGTACAAGAGGAAGGCCCCTCAGAGCTTTACCGTGGTCTGACACCGAGTCTGATAGGAGTAGTGCCGTACGCCGCGACCAATTACTATGCATATGAC…
IM-C1_71	CL1Contig788	ATGGGAGCCGACGGACGCGGAGGCGCTGAGCCGGTACGCGACGTTCCTGTGGAAGGCGCGGGACGACGTCGCGGCGGCGGAGGAGACGTACCAGGAGGCCATCGCGGCCGACCCCGGCAACGCGCACTACGCCGCCGCCTACGCGCATTTCCTCTGGAACACCGGCGGCGACGAGACGTGCTACCCGCTCGACTGACGGCAGGGGACGGCGGTGGCGTCGAGCTGAGCTAACAGATGATCTCTTTCCGTTTACTAAAAGTTAGAATCGAGTAGAGGTGTTCGTGGGCAGTGGCGATCCGGCGGGATTCCGTGGCGCGGTGTCCCCCATCCAGGAATACGGGCGTACGGCGATGGGAGCTTTTGGCCGGGAACGGCCGAACGGGGACGGCGGACGTACGG…
IM-C2_63.5	CL1Contig792	ATGGGGGATCTTCCCCTATCTGATCGGATCCTTGGACATGGCGTCGCCCATGCTCTCCACGGCCATGGCGCCGCTCCAGGGTGGCTTGGTGGAGTTCTCCGGGCTGAGGAGCTCGTCGTCGCTGCCGCTGCGGCGGAATGCCACCTCCGACGACTTCATGTCCGCGGTCTCCTTCAGGACTTACGCGGTTAGCACCAGCGGCGGCTCCAAGGCGCCGACGGAGGCGAAGCTGAAGGTGGCGATCAACGGGTTCGGCCGCATCGGGCGCAACTTCCTGCCGTGCCGCCGCGCTCAACATCGTGCCCACCTCCACCGGCGCGGCCAAGGCCGTGGCGCTGGTGCTGCCCAACCTCAAGGGCAAGCTCAACGGGATCGCGCTCCGGGTGCCGACCCCCAACG…
IM-C2_23.5	CL1Contig80	ATGGGCTCCACCACAGCACCACCAGCACACGCACCACGCGCTCCCCGTGATCCCGCCGCCGCGCCGACCCTCCTCCGCCCACCGCCCGCCATCGATCCAGGACCGCACAGCCATGGGCACGGTTGTGGATGCTCCCGCAGTTGTCACTGAGAACGAGGAGGTTGCTGTGAACATGTTGGGTGACAAGAAAGTTACAGTTGTATTTGTTCTTGGTGGTCCTGGAAGTGGAAAGGGTACACAGTGTGCCAACATTGTTGAACACTTTGGGTTTACCCATCTTAGTGCTGGAGATCTTCTGCGCGCAGAGCTTAAATCTGGCTCTGAGAATGGAACTATGATTGAGAACATGATAAAGGAGGGGAARATTGTTCCATCAGAGGTAACTATAGCGCTCCTGAG…
IM-C6_75	CL1Contig8044	ATGGGTACTAAGAGTGAAGCCGGAGGCTGGGTGGAAAGGCTCGGCAGCTACAAGTGCATTTCGTCCTGCGGAACCACGGAAGACTTTAGGGATGTTTCTTACTGGACCTGACATTGCAGTATCTGATGCTGCAGGGAAGCAGTCTCGCCAAGGATTTGATATTGATCTAAATGTAGCAGACGACCAAGTTCCAGAAGTAGATATCTCACAGAGTTCTGCTCAGACAACCGGTTCTGAATCTGGCAACCCTAGGAGTCGCAGTGGTCCTGTACGAAGTGCTGGCATTGAACTTGACTTAAATATGGCAGATGGAGTTGTGGAGAATAGCCAATTTATCTCAAATGCATCGCACAGAGTTGAAGTTGGATTGTTGCCAGGAGGTTTACTGAATACTGATAG…
IM-C7_29.5/31.5	CL1Contig8050	TGTTCGGGAAGCTGGAGCTCGCCAACGGCACCAGCGAGGTCAACCAGGTCTGGCAGGTGGGGTCGGTCTCCAGCGGCAGCATCAGTATACACGGCATGGCCTCCGCCAACAAGAACGCCAAGGGGAAGCTCAACCTGCTCACGGGGCAGAGCACCGCCGCCAGCGGAGGGGGCAGCCTCCTCAGGAAGAAAAATACACATGGAATTTTGAATGCTGTGAGCTGGGGGATTCTGCTGCCCATGGGAGGCATAGTTGCAAGATATCTCAAGACATTCAAATCAGCCGACCCTGCATGGTTTTACCTCCATGTTGCTTGCCAGCTGATTGGGTATGGTGTGGGAGTATCTGGCTGGGCCACTGGTATTCATCTTGGCAATCTGTCCAAGGGGATCACCTACT…
IM-C4_10/46.5	CL1Contig8219	ATGGGGATCTCACTCGCTCGCTACCTCTTCCTCTCGTCTTCCTCCCAGCTGCCAAGGCTTCTACCAAGAAGAAAGAATCTGGGAAGTCATCAGTTCTGCTAGATGTGAAGCCATGGGATGATGAAACCGACATGAAAAAGCTTGAGGAAACAGTTAGGAGTGTGAAGATGGACGGCCTCTTATGGGGTGCTTCCAAACTTGTTTCAGTTGGCTATGGCATCAAGAAGCTGCAAATTATGATGACCATTGTGGATGACCTTGTTTCTGTTGACAATCTCATTGAGGACCATTTCGACGTTGAGCCAGCCAATGAGTACATTCAGAGCTGCGATATTGTGGCTTTCAACAAAATTTAAAATTGAATTGTGCATGGAACGAAGTTGAASGGAAGACATTACT…
IM-C4_81	CL1Contig8224	ATGGGAAGTTAAGTCCAGCTCTGGATTGTAACTGGAACAGTGAAGATGCTGACAGTATCATTGGATCATCAAGCCGTGATCAAGTTGGATCAGTTTACTCTGGACCCAATGCTTGAACAACAAAAGAATACAAGACTAGTTTAAGTAATAAATTAGAATTTTTACTCCAAGCTGGACATATGCAGGTTCAAAAGACTAGGGTTCTTGTTACCGGTAGATTCCTAACTTCCCATGAAGTAACAAACTTCAAGTGGTCGTGTATGTTTGGAGAAGTCGAAGTTCCAGCAGAGATTTTAGCAGACGGGACTCTCAGGTGTTATTCTCCCTCACACAAACCTGGCAGGGTCCCTTTTTATGTGACTTGCTCCAACAGGTTGGCCTGCAGTGAAGTACGGGAGT…
IM-C2_54/49	CL1Contig8506	AAGCAGCTTGAAGACCTGGAGAAGGCCAAGACTGAGAAGAAGAAGGCATCCTCAAGCGCCTCCAGCGGTGGTACCAGTGAACCTGCCAACAAGCGCATCCGGGCGAGCAACGGAGGCCCAATGCCACCTGCTAAGGCAGGTCGCCTCACTAACAACACGTCTGTGTCTTCCTTCCCAGTCGCCACTGCATTTGTTCGCTCCCCCTCGCAAACATCATATGCCTCTCCCACGCACACATCATATGCCTCTCCCACTCACACATCATATGCMTCCCCCTCTCACACATCATACGCCACGCCATCCTCCTACCCTTATGATAGGCAGCCCGYGCATGGCCTCTACTGTAACCGGAGCCCTCCGGCGATCAGAGAGCCATATGTCTAYCCAGCCAACGAGGTA…
IM-C3_55	CL1Contig8522	GGCAAGGACCCCACCAAGGTGGACCGCAGTGGCGCCTACATTGCCAGGCAGGCCGCCAAGAGCATCGTCGCAAGTGATCTCGCGCGCCGCGTCATCGTGCAGATCTCGTACGCCATCGGTGTGCCTGAGCCCCTGTCCGTGTTCGTCGACTCCTACGGCACCGGCAAGATCCCTGACAGGGAGATCCTGAAGCTGGTGAAGGAGAACTTTGACTTCAGGCCAGGGATGATCAGCATCAACCTCGACCTCAAGAAGGGTGGCAACAGGTTCATCAAGACCGCTGCCTACGGCCACTTCGGCCGCGACGACCCCGACTTCACCTGGGAGGTGGTCAAGCCCCTCAAGTTCGACAAGGCATCTGCCTAACAACACATCCTGGACCTGTTGCCTCATCAGCGA…
IM-C2_58	CL1Contig8576	TTTCTCTGATAGTCCACGTCTGCATCAGTTGGAGCTCACTGGCATGTTTCCCCAGAATGGAGGGAACCCCAGCCATGTCCCCTGGGCATGTTAGTACTCGATCTCATCAGAGGGGGCATATGTTTCATGGAAGGAGTCATATAGGTCCCCTTCCATCCTCATTTGATTCACCGGGTGAACGTACAAGGAGCCGAAGAAACGAGTCATGTTCTAATCAATCTGATAACAAAAGGCAGTATGAGCTTGACGTCGAACGTATAGTCTGTGGCGAGGATTCCAGGACTACATTAATGATAAAGAATATCCCAAACAAGTATACTTCTAAGATGCTTTTGACCGCTATTGATGAAAATCACAAAGGAACTTATGATTTCATCTACCTGCCAATTGACTTTAAGA…
IM-C6_39.5	CL1Contig8694	ATGGGGCCGCTCCTCCTCCTCCTCCTCTGCTTTTACCGCGTCGTCTTCGCGCGGTGAAGGTCGGGGAGATCGATCAGGAGACTCTCTCTTATTCCCAGGCCGTGCCTGCGGAGGTCGGGAGCATAGCTGGGTTTTCTGATCGACCGCTGCTTGATTGAGGCGTCGTCGGCCGGCCTGTGGTGGCGATGGTTGAGATGGACGGAGCCGTGGGAGTCGGAGTCGGAGGAGGAGTGGAGGCGGCGCGGCGGTGGCGGCTGGCGGACGAGCGGTGCGACCTTCGGGCCATGGAGTCGGAGTACGTCCGGAGGTTCCACCGGCACGAGCCCCGCGACCACCAGTGCTCCTCCGCCGTCGCCAAGCACATCAAGGCCCCCGTCCACCTCGTTTGGTCTCTGGTTA…
IM-C2_33	CL1Contig8789	ATTGGGGTAGTTAACGTAACTAAAGACGAAAAAAATTACCGTAGGTCTAAATTGTTGACTGCATTGTTCAGTTGATCAAGTCCAAAGTTGGTAGCATAAAGTCAGGTTGGCGTTGTGTGTTTATGATATTCACTGCGGCAGCTGATGATGAGAATGAGCATATTGTTGAAAGTGCTTTCGAAAACGTCGAACAAGTCATCTTGGAACATTTTGATCAAGTTGTTGGCGATTGCTTCATGGATTGTGTTAACTGCCTCATTGGTTTCGCCAATAACAAATGCACTCCTAGGATTAGTTTGAAGGCTATTGCTCTCCTAGTATATGTGAAGATCGTTTGGCAGAGGGGTTCATTCCTGGTGGTTCTCTTAAACCTCTTGATGTTCTCCCAGAGGCCAATTT…
IM-C1_91/82	CL1Contig8945	CAGATACATGGGCTCACGGGGAAACTTACCAGGTCCAGACATAGCAAGGATTGACAGACTGAGAGCTCTTTCTTGATTCTATGGGTGGTGGTGCATGGCCGTTCCTAGTTGTTCAAGCTCTTGAGCGTGCTAATGAGAGCCAAAAGAGTGTTCTATTTGAAAATTATGGAAAGAAAGATCCAGCCAGTGTGGCAAAAGTGAAGACTCTATACAGAGAACTTGACCTAGAGGCGGTATTCCATGAGTATGAGAGCGAAAGTTACAAGAAGCTGATCGCGGAAATTGAAGCTCAGCCAAGCGTTGCTGTCCAAAAGGTTCTGAAGTCCTTCTTGCACAAGATCTACAAGAGGCAGAAGTAGTTTGCCTCTTGAACCAGGGAGCTGTTCCACTGTTTGCATG…
IM-C2_92.5	CL1Contig9011	ATGGGCGGATTCACAAGAAACGAGTTGCGCAGTACTGTGGGAACGTGGAGCTCTGCAGGCTCACAGAGCAGGTCGTGTTCTCGGACCCGTACAGGGTCTCCAAATTCAACCACTGGACCTCGCCGTTCCTCGACAAGGACGCCGAAGCGGTTCGAGGGGATGATGGGCTGAAGTTGGAAATTGCCGAACTAAAGTCAATATTTATCGAGAGAGCACAGGCTCTGATTCATGGAGATCTCCATACTGGTTCCATCATGGTGACCACAGATTCCACTCAAGTGATTGATCCGGAGTTTGCGTTCTACGGGCCAATGGGTTACGACATTGGCGCTTTCTTGGGGAACCTGATTCTGGCATACTTTGCGCAGGATGGCCAGGCTGACCAAGCAAACGACCGTA…
IM-C7_25/26.5	CL1Contig9121	ATTGGCGTCGAGCGGGTTGAGGAGCTGCAGCGCGGTGGGCGTGCCCAGCCTGCTGGCTCCGTCGTCGGGGCGGCCATCCCCGGCGGGCAGGCCACGTACCTGGGCAACGCCGTGCCCTGGGGCAACCTCCCCACCATCCTGGCAATCGAGTTCCTGGCCATCGCCTTCGCGGAGCAGCAGCGCACCATGGAGAAGGACCCCGAGAAGAAGAAGTACCCCGGCGGCGCCTTCGACCCGCTCGGCTTCTCCAAGGACCCCGTCAAGTTCGAGGAGCTCAAGCTCAAGGAGATCAAGAACGGTCGGCTGGCTATGTTGGCGTTCGTGGGCTTCGTCGTGCAGCAGTCGGCGTACCCSGGCACCGGACCGCTGGAGAACCTCGGCTCGCACCTCGCCGACCCC…
IM-C6_79	CL1Contig9154	CAGTTGCTATGGCCAAACTCTTCTGTGAGCACCTACATTGGTGAGACTTTGTACTGTATATTCTTGGCAGTACTGGGTCTTGTCTTGTTTGCGCATTTGATTGGAAAATGTGCAGACCTACCTGCAGTCTATCACTGCCAGGGTTGAGGAATGGAGGTTAAAGCAGAGAGACACGGAGGAGTGGATGAGACATCGTCAGCTTCCTAGTGAACTACGGGAAAGAGTTAGACGATTTATCCAGTACAAGTGGCTTGCAACTCGAGGTGTGAATGAAGAGTCTATATTGCAGGTTCTACCAGCTGATCTACGACGTGACATTAAACGCCACCTCTGCTTGGGTCTTGTTCGCCGGGTTCCATTTTTCTCCCAGATGGATGACCAGCTTCTAGATGCTATATG…
IM-C6_39.5	CL1Contig9376	CGTTTCCTGCCCTGGTTTTCTAGTTGAGAAGGACTCTCGTCAACTGGCGAGGGCAGTGGAGAATGCCTTCATTTGTGGGAGCTGCTCGAGTGCTCGATTTGCGATCCACGGGTGGGTGTCAGGCCTGGACCTCCTGTTATCTGTGCGTCATTCTGTGACATGGTTTTCGATGCTTGCTCGGAGGCATACTTCTCCGTTGATATGAAAACACAGGCCTTATCTCCTTGTGGTTTAGGTGACATCCTTTGTGGCAAAGCAAATAAGTGGGTTTCTAACGGCACAGAGCTATGTCGCCTAGCTGGTTTCTCTGTGAAAGTTTCTGATACCAGTCCTAGTGAAGTCGATGATTTCTGCTATGGTGGGAAAGCAAGTTTGGATTCCATCTCAGGTACATGGACG…
IM-C4_10/46.5	CL1Contig9398	ATTGGGTTAAGTCTAGGGGTTAACGCAGAAGTAACAATGGGGAAATTGGGTATGGGAGYCACACCGAGCCCCAAACTCTCCTGTCCTGCCGCGCCCGATCCCAGCGTCGCCGCCGACGAGCTCACCGGAGACGCACGCGACGCCAGCATGACTACCTCCAGGCGCCTTGCTGACAGGAAGACTGCWAAGTTCCAGAAGAACATCACCAAGAGGGGCTCGGTGCCTGAAACCACTGTCAAGAAGGGGAATGACTATCCTGTTGGACCTATAGTGCTTGGATTCTTCATCTTTGTGGTCATCGGATCATCTCTGTTCCAGATAATCAGGACAGCGAGCAGCGGTGGGTTGGCTTGAAGATGGCCATATACTGGTGCAGTTGCAGCTAAATTCGTTTGATGC…
IM-C4_10/46.5	CL1Contig9408	ATTGGGGGTACCGTTCTCCTTACAACGGAACAAGACAAAGAGAGAGGGTTCCGTGCTCCTCCACGCATCGAATCGGACCGGATCGGCCCGACCCGCCGGCGTCTCGYCCTTCCTGATATCAGGGCTGTTATTCCTTTTCAATGGCTTCTGAAACTGATGAGAAGGCCAAGATGGAGAGTTTGACATCACCTGCAGCCTTTGTAGAGGGTGGGGTTCAGGATGCATGYGATGATGCATGTAGCATTTGCCTTGAGGCTTTCTGTGAGAGTGATCCTTCCGCATTGACTGGTTGCAAACATGAGTTCCATCTCCAATGCATTCTTGAATGGTGTCAAAGAAGTTCTCAGTGCCCTATGTGCTGGCAGCCTATCAGTATGAAGGATCCTACCAGTCAAGAGC…
IM-C7_16	CL1Contig9525	ATGGGGAAGTGCACAACAACGCATCACACACCAACCGAGCCTGCCTGCCGTCTCTCGTTTCTTTCGCTTTTGCTCTGTCGCTCTTCCCCTTGTCCCACCCCACCAGACACCAGCCATGTGCGGCGGCGCGATCCTCTCCGACATCATCCCGCCGCCGCCCTTGGGGTAAATGGGCTGCTGAAATCAGGGACCCTCGCAAGGGTGTCCGTGTCTGGCTTGGCACTTACAACTCTGCCGAGGAAGCTGCCAGAGCCTATGATGCTGAAGCAAGAAGGATCCGTGGCAAGAAGGCAAAGGTCAATTTCCCAGATGAGGCTCCTGTGGCTTCTCAAAAGCACTGTGCTAAGCCTACCTTTGTGACGTTGCCTGAGTTCAACACCGAAGAGAAGCCGATAGTCA…
IM-C2_63.5	CL1Contig955	ATGGGGAAGCGATGCCACAATCGTTGAAGAGAGAAAGAACGGCTCATCTGGTCCGGCAATTCTGCTCTCTATCTCTCCTTTTCAGGGAAGTGTAGTGGTTAGTATTTCTCTAATAAAAAGCCGTGCCCGTGGGTGCTGCAGTCTTACATGTCCATAAACCCTCACGCCCAGGGCGCTGCACCGTTGCTTCACCTAGACTAGAGAAGGAGAGGCTTGGAGAGAAGAGAGGAGGCGGAGGCTCGGCGTCAACGATGTGCTTCAAGATCAAGTTCAAGAGCAGGGAGAGGATCGGGTGCTGCCTGCTGGTGGTGATCATCATCGTCCTCCTCATCGGYGTCCTCTTCGGGATGGGCGTCTTCCGCCACGGCTACGACAAGTTACAGGAACTCGGCCACAACC…
IM-C4_10/46.5	CL1Contig96	GCTGACGCACCAATTTACGTGAATGCAAANAATATCAAGGCATACTTCGTCACCGCCGTGCTCGTGCCAAGATAGAGAGAGAAACCAATTAGTTAAAGGAAGAAAGCCGTACCTTCATGAATCACGCCATCGTCACGCAATGCGCCGAGCACGAGGCACAGGAGGACGCTTCCTCAACACGAAGAAAGAGGGGGGCGGAAAGGACACTCCAGGAGGAGGCAGCAAGAAGACAGACTATAATCTACCTTCGCGCTTCGCCACGTCTCCAAGCTCCGTCATCCCGCAGTCGGAGCTGCGCAACCCACACTCCCGGAGCAGCATCTCGAGCCTCTCAGGCTCGGAGGTGTCAAGCATGTATGATCACGAAGATGTTGACCACTACAACAGCATCGAGCATCT…
IM-C6_39.5	CL1Contig9765	ATGGGGTTCCAGAGCGAACCGCAGGGGCAGGGGGAGGACCCGCGGCAGCTCTTCTCCACCCCCGTACTCGGGTTCGTCACCAAGCACTTCTCCGCGATGTATGACGTTGAGCGCAACAACACGCTGCTCCGCGGCAACGCCTCGCTCCCCGGTGGCGCCGTCCAGCTTCGCGCCTCGCACGATGTCAAGGAGCAAGAAGGAGAAGTTGCAGTGATAACTAGGTTGGGTGATCCATCTTATAGACTTGAGATATCATCTTTGGTGCCCTACAGCGGTTTGCCAAGAGCAACACTCCACTTTCCAATCGGTCAAGTTTCAGTGGAAGAGAGGACAACTGAAGACGACCAGAAAATGTTGTCTGTGTATGGGGCTGCAAAAGCTGATTTTTTAGATGGCATT…
IM-C6_39.5	CL1Contig9770	ATGGGGAAAAGCAGAAAGATATACGAGTAAAGCATTATCACGTCACGCCCATCCTCCACCTAATCGTGTCCTAATCCGCCCTGCCTGCTCCCTCGATCGAATTCGAAAAAACAAAGCCGCATCGAGAGCAGCGGCCGATCCAACCTGGTGGTTCTAGGGTTAGGGTTTGCTGCGGCGGCGGCGGGTCCGGGGACCGGTGCTTCCTTCGGCGGCGAGCCTGATGCTATGCTGCTAGGCTGCGGGTCGCTCTCCTCGTGGGTGCGCCGCCTCGTCGCCTGCGTGGGAAATTGTTTTGGATGTGCGAAGTCTACTCCTATAACAGCTGTTGATGAGCCCTCGAAAGGTCTAAGAATTCAAGGGCGCTCGATAAAACGTCGTAGTTTGTCTGAAGATTTCTGG…
IM-C6_39.5	CL1Contig9804	ATTGGGTACCCTACTACCCGGGTCCCAACCCCGACAAATAGACCCGACAACCGCATCTCCGCCTCTTTCCTCCTCTCTCGGGTCTCGGCTGGGGACGCGCAGACGCGGGGGCGGGGCGGAGGAGGAAGGAAGGAAACCCACCCACCACACCGCTCCTTCTTCCTCCTCTCCCTGCGGCGGCGAGCTGCTGCTGCTGCTGCGATGGCCGACAGCAACCCGGCGGACGGCATCAAGCGATACACCCCTCCCGTGCACAGGAATCGTGCAAACAATCGGCGGAAGGCTGGAGGGGCCGAGAAAGCCATCTATTCATACAACAATGATGGAGAGAAGAGCCATGTTCCTTCACTGAAGAACCTTCCTCCAATTATACATCATGATGCTTTTGTCAGCAATGCT…
IM-C4_10/46.5	CL1Contig9968	ATGGGAAGAAAAGGCAGCTAAGGATAATCAAACTATCCATAGCGTGCTTGGTACACCGGAGCGCGACTATGTAATTTCAAACAAGGGGGACAAGGTACCCATCTCTGATCTTGAGGGGAAGTATGTTGGTTTGTGCTTCGTAGTGAGCGGATATGGTCCAGTTGAGGACTTCACCACAGTGTTTGCCAAGTTATATGGGAAGCTCAAAGAAGTGGGGGAGAAGTTTGAAGTTGTAGCTATATCACTAGACAGTGACGAGGCATCATTTACTGAGAGCTTCTCTAGCATGCCTTGGCTTGCTATTCCTCAGGGCGACAAGAAGTGTCAGAAGCTGGTCAGTTACTTTGAGCTTAGTGATCTCCCTACAGTTGTGCTGATTGGTCCTGATGGGAAGACACT…
IM-C4_70.5/71.5	CL1Contig9970	CATAGCAACCATATTTTAACCGGAGCATCATCAGTATCAGTAGAATTTCTACGTCGCACGCAGAGATGGACGCTTCATTAATCCGCTGCCACTCCCTCAGAGCTCCTATACATTCATTCATCACACCACACGTAAGGCGCCATCTCTCCAAATACCAAGCAACACGTAGAAATGGCAGATTCGTCAGATCGCATCAGGGGTAGCTAGCAATAGCAGAGCACGCACGCCAGCCCCAATTAGCATCCGTTCGATTATAGGTACAGCGGCGATCGACAGACAGATAAAGCTCACTCGCTCAACTCTTCGGCGCACGAACGAACAGGCAGCTCATTGCGCCCGCTCTCTGATGACGTCGAATCCCATCTCGGAGGCGTCGGTGGCCTGAACCTCGTAGTGGAC…
IM-C2_54/49	CL2017Contig1	ATGGGGGAGGTCTCCCTCCCTTCTGACTACCGAGTCCACTCTCACCTGAAGGTGGAGAGAAAACTGGAGGTTTCCTCAAGCGCCATAAACCCTAGGAGGCTCGGACGATTCTAGAAGCTACGGGAAGGTTCCTCGAGCGCCTCCTTCCTCGCCCGCCTGCCTAGCTTCGGCCGGCGCCATGGACCTTGATCCCGAGGGCATATTCCGCGACGACAGCGACGAGGATGACGACAACCTCCATGAGAGGGAGGCCAACAAGGAGATGGTCGTATACCTCATTGACGCCTCGCCCAAGATGTTTACGCCTGCGACTGCCTCCCAGGAAGATGAAAAGCAGGAGACACATTTTCGGACCATAGTGAACTGCATCACACAGTCTCTGAAGACACAGATCATCGG…
IM-C3_71	CL2028Contig1	ATGGGGGGTTGGCTTTTGGGGAATCGTGGCAGTGTGGTTAAGCAAATGTCCGCTGATAGTGGCTCTGAAATCCGAGTTTCAAAGGAGAAACTTCCTTTATGTGCTTTGCTTAAAGATGAACTTTGCCAGATCACTGGAGATCTTGAATCAGTTAGGAAAAGGTCTGAACGCAGTGGCTCAAGTGCTCCTTACTCANACCCCCTAGGGAAAGTGATGTACTTCCTGTTGCTCATCCTTCTGGTTCATCATCACATGCCTTCAATCGGTCAGATGGTCTTCCTCCAGGAATGCAGCCTAACTTCCATCTTCCTCTTCAAGGGCCATCCCATGCCAGGGGACCTTTTGATATTATGGACCAAAGGCCAAATAGCGCTCCTTTCCCCATATTTCCTGACCAGC…
IM-C3_36	CL2033Contig1	CCAAATATGGGAAAGGAGCACGTTCCGGGGAATGAGCTCTGGACCGATGGGCTCATCTGCGCTTTTGAGCTCGTCAAGGGTCACAGGAAGCTGATCCGTCACAGGTCGTTGCCAATGCAGGATACAGGGGCCCCCTTGCATACGAAGAAACTACGCTAGGTAGGAACGGGCATCATGCCGTGAGCCCGGTACTACATGAGAGCAATGCAGTGGAAATCCCGTGCCAGACGGAGTTTGGTATCGATCCTTTTGTGGTCAAAGATAGGCTACCGCATGCTGGTGAGATTCTCGAGCACAAATGGGTGCCGATTGGGTGGTCGAGGATTGCCGAGCTGGTCCAGAGGGTCCAGTCTGATGCCAGCTGGGAGAATGAGCAGGTGCTGATAAGCGATAGCGAGG…
IM-C7_17.5	CL20Contig6	ATGGGGGAAAACAAAAAATCGAACACATAGACACACCCGGAGCGATTTTTTTTCCGGGGGTCGAGTGCCTCCTAGGCTCCTACCCGATCCGACCGGCATCCCGTGTCCTTCCTTCCATCGAACCCCAAAATCAAACCCCGCTCGGCCGCTGCTCCGGCGACTTCCCCGGAGACGAAGCTCTACGACCCAATCGCGCGGAGCGCTCACTCATCATGACGGAGTACTGGGTGAGCCAAGGAAACAAATGGTGCGACTTGTGTAAGATTTTCATATCAAACAATCCGTTCAGCATCAGAACGCATGAACTTGGCAAACGGCACAAGGACAATGTCACCCAAAGATTGTCTACKATGCAAAAGGATGGTGCTGCTAAGGAAAAGGAGCAGCAGCAAGCAGCTA…
IM-C3_55	CL210Contig1	TATGGCAGGACGTGGCACTGATATTATCCTTGGAGGCAATGCCGAATTCATGGCCAGGCTGAAGTTGCGTGAGATGCTTATGCCAAGAATTGTTGATCCAATTGATGGTGTCATTGTATCCAAAAAGCAGCTTCCACCAAGAAAGACATGGAAGACAAATGAAAGCTTGTTCCCATGTGAACTTTCAAAAGATACACTATCATTTGTCAAAGATGCAGTCGAAGTGGCTGTCAAAGAATGGGGAGAAAAATCATTACCTGAGCTAGAAGCTGAAGAGCGTCTCTCCTACTCATGTGAGAAGGGACCAACACGTGATGAAGTAATTGCAACTCTGAGAAACGCGTTCATGAAGATAGCAGATGAATTTAAGATTTACACAGAGGAGGAAAAGAAGAAGGT…
IM-C2_58	CL2136Contig3	ATGGGGAAAATTCTTGTGGATCATAGACCTGCTCAAACAGTTGAAATACTGTTGAAACTTTGTACCGATGTTGGAGATCCTACAACAAGGAGAGGTTCAAATAGCCGTGAAAGACTCCCCTGCTCAAACAGAAATTCATAACACCCTTCTCGAGCTGTATATATCAAAAGATTTAAGCTTCCCATCTATGTCACTGGAAAATGGCTTGGAGGATCACAACATTAAAGACAGAAAAGGTAAAGATACTGCAAACGGCTATAAATCAGGCACAAGGGAGAAGGCAAAACTTGGAAAAGAAGATGCTAAAATGGCGAAGGATATTGTTGATAGGCAAAGGAAAGGGCTTACATTGCTCAAGTCTGCCTGGACATCTGAGATGGAAGAACCTTTGTATTCTAT…
IM-C7_25/26.5	CL2139Contig2	ATGGGATGAGAGAGTAAGAGAATTTGTTAGTGTACAGTCACAAATTGATCAGATATGCGGTGAGATTGCTGGCACCACAGAGGTCGGTGAGCAGGTGGCAACACCACAGGTCAACGAGGACGATTTGACACTTGAGAGGCTTGAAGATTTTCGGTCCCAACTCCAGGAGCTTGAGAAAGAGAAGAGCAATAGGTTGGAAAAAGTTCTCGAGTATGTTAGCATGGTTCATGATCTCTGTACCGTCTTGGGGATGGATTTTCTCAGCACAGTTACTGAAGTTCATTCCAGTCTCGACGACTCCATTGCTGATAACTGCAAGAGCATCAGTGATGATACATTGTCCAAACTTGATCAGACAGTAGCCACACTTCACGAAGATAAAAAGCTGAGGCTAAGCAA…
IM-C7_46.5	CL2150Contig1	ATGGGGTGGAATTGAGTTTGGTAACGAACGAAGCTTCCCTGGCTGAGGCATTTGAAGGGTTCAATGCGCCATTCGGGGGTGGGCTAGATGCTTCCGAGTTTGTTACCACAACCAAGAAGGATCACAAGGACAAGAGCATCACTGGTCTTGAGCTGCTAGAAATGAATAGTGCCCAGGCAAGGAATGCTGCTGCTGGTTCGCCGCTTGAGAACCTACTGGTGACCAAGAGCACAGAGATGACCGTCCCTGAGTTGTGCATCGTGGAGGAGATCAATGCAGAATTCAAGGAGTCTATTCTTGCACGGGTTGGTTTGAAAGGTACATTATTTCTGCGGACGTTACCACCAAAGAAGGCAGCTGGGAGGGACACAGAGTTCTCATTCCGGCTTGAGGGTACTT…
IM-C5_40.5	CL2156Contig1	AGATTTCCTTGACTGCATATGCTATCAATGGATATAGCGAATGGATGACAACTAAAGGTTTTTCCTTATCTTATTTTTTAATTTCCCAAGAAGTATCACACAGAACCATTTACCTACAGCTAATACGCTTCAAACATGACCGGTTCATTGTTATGAAATATGTCAAACTGATGTGTGTATCACCTTTTCGGTCAGGTATAAGCTATCCAGAACAGCGAAACCTGCAGCAACACCTCCTTCATCTGATGAAGAAACTTTTGTTCGCATCAAGTAACCACACTTGTCATTGATGATCACCTTATCTTTGTTCCGCAAGTAGGCTCCATATATCCCAAGCCTAGATACTGTGAGGGCTTCATGGAAAACACCACCTCGGACCAGATTAGCAAGAGATTCTTT…
IM-C6_39.5	CL2163Contig1	TACATGGGGGCTGGCCCATACTGATGTCTACTCATGAAGTAGAGATCACTCTAGGCCGAGGTTGCGGGAAGCCCATACCGGAAAAAGAGAAGACAACGCCGCCTTCACACTCCCACGCCTAAAGCCGGCGACGAGAGGCGGCGGCGGAGGTGGAAGCAGCGGCAGGCCATGGCGTCCTCGTCGGCACTGGCACCGGCTGCGGTACGCGAGATGCAGCGAGACCTCGAGTCGCAGGCCAACGCCCTCAGCAAGATCCAGAAAGACATCTCGAAGAACCACGAGGTGCGCAAGCAGTTCACCATCCAGGTCGGCGAGAACGAGCTCGTCCTCAAGGAGCTGGAGCTGCTGAATGATGGCGCAAATGTGTACAAGCTGATCGGGCCAGTGCTAGTCAAGCAG…
IM-C5_40.5	CL2164Contig2	ATGGGGGACTGCAAGTCCACGAAGCGGCGATCTGCTGCTGCTCTCGTCGACCCCTCCGCCTCCCCGCAACCAACCACGACACACGCGGCCGGCCGGAGCGATGGCCGCCGTGCCGGAAGATTCCGCGCCTGCAGCCGACTCCCCCGCCCCGACCGGCTCTACCGCCGGTTCTAGTGATAATGAGATAACAGTGGAGGAAACTTCTTTTGTGCATACTGAACCTCAACAAGATGGCAGTGCGCCACCTGTGGTTACCACTGATATGGAAGTTCTCCACGATAAAGTCAAGAAACAAGTCATTAAAGAAGGCCAGGGAAAGGTGCCCTCAAAATTTTCTACATGCTTTGTGCATTATAGAGCATGGGTTCAAAGCTCTGTGCATAAATTTGAGGATACTTG…
IM-C2_40.5	CL2185Contig1	ACATATGATGAAATCTGCACATATGATGATGAGTGTGCCATCTGCCGGGGACCAATGGCTCGAGCTAAAAAGTTGTCCTGCAACCATCTATTTCATCTTCCTTGCTTGCGATCTTGGTTGGATCAAGGATTAATGGAGGGTTACTCTTGTCCAACTTGTCGAAGGCCACTCTTTCTTTCATCTCAAGGGCATACTAGGACTGCAAGGACAGAGGTAGCAAACGTTCAGCTAATTGCTGAACAGCTAAATATGGGTTTAAATCAGCAGAGGGTTCCTGGTCATGAACATCCTGTTGAACAGCAGAATCCTTCAGATGCTGTTTGGAGAGGTGCTGGTCTTGATTCTAGCTGGGTACCACCGTGGTCGAGCCCTGGAATGGATGATCCCAGTTCATCCAGT…
IM-C6_65/60	CL2195Contig1	ATGGGGGCCGTGCGCGGGCTCGAGCCCGCCACCGGCGGGATCGCCGGCCTCGACGACGAGGCCATGATGGAGGACTTCGTCAAGCAGTTCCAGGAGTTCGCCGGCGCGCAGGATATGGACTCTATTGTCGAGACCATGATGAAGCAACTTCTGTCCAAGGAGATTCTTCATGAGCCCATGAAGGACATTGTAGAGAAGTACCCACAGTGGCTGGAAGACAACAAAAGCAAGATAAGCAAAGAAGACTTTGAGCGTTACAGCAATCAGCTTGAACTCATGCTGAAGCTTAATGAGGTCTATGAACATGAGCCCGAGAACATGTCTAAGATTTTTGAGATCATGCAAAACATGCAAGAATGTGGTCAGCCCCCCAGTGATCTTGTTCAAGATATTGTTCCA…
IM-C5_40.5	CL21Contig2	ATGGATGGGGAACAAATCGAAGAGTTCGGGTCTCTCTCGCGGCGGCGCAGGCGTCTCTCCTCCTTCTCAGGCGGCGGCAAGCAGGCATTTCGGCATCTGAGCCCAACAGCTAGCAAATGGCAGGCGGCAGAATTGCACATGCTACCCTCAAGGGTCCGAGCGTGGTGAAGGAGATCTTCATTGGACTCACCCTCGGGCTGGTTGCTGGTGGTATGTGGAAGATGCATCACTGGAACGAGCAGAGGAAGACTCGATCCTTCTATGACATGCTYGAGAAGGGTCAGATCAGTGTCGTTGTCGAGGAGTAGTTCTGCCGTGCTGGACCTGAAGCTCTGCATCCTCAAAGTCTTTTGTCATTTTGTTTTTGCCAGTAATTTTCTGAAACTCCCTGGAGGGCAT…
IM-C6_65/60	CL2202Contig1	ATGGGAGAAAAGGCAATGCCTGCAGAAAATAGGGTAGAAGAAGTCATGCCTTCTGGTAGCGCTTTTCTTGGTGATTCCTCGATGAAATATCCTGAAGAATCTGAGTGGGATGATGAGTTTGGCAACTTTTTATATGTTAGTGATTCGATTCCTTCTCAGCCTGTTAGCCAGGCAGTTAACGCTTCTGAAAATCAAGTTGACGAAGATAGTAAAATAAAAGCTCTTATTGATACAGCTGCTGTTGACTATAGCCAAATCTCTGATGGATATGGTTCTGGAAGAGGGTATGGCAGGGGGATGGGTGGGAGAATGATGGCTGGACGTGGTTTTGGACGTGGTCCGGGTCGGCTGGACAACAGGACACTTCCTCCTGGCTATATTTGCCATAGATGTAAAGTA…
IM-C2_71	CL2217Contig1	ATGGGGTACGAGGTGCTCTCCGTGTTGCATCTGATGGCCATGGTCTGCCTGCTGCAGGCCAACTCCCTGCTTCTTCCCAGGTCATATGGCGACGGCTACGGGCCAAGGGTCTCTGATGAGAGCAGACGTGCCACTGTAGACGTTTTCTTGAAGGCTGCTGGCTACTTGGATTGCGCAATTCGACAAGTACTTCCACAGATACCGTCAGAACTAAGGAGACAACTTCCAGTAGACCTGGCTGAAGGAAACCTCAAAGCTCTTAGCCTGCAAGCTCTGGGTCAGGGGGTTGATATGCAACTTGGGTTGGCAGTTGATAGCCCAAAGGCCACTTTAGCAGTAAAAAGGCGCTTAGCCTGTGAGATGGTCAAATATTGGAAGCAGATTCAGGAGAGCATTCCA…
IM-C3_19/22.5	CL2225Contig1	GGGGTTTTTTTTACTTTTTTTTACGGTTTTTTTTCTTTTTTTATTTTTGGTTTTGCTTTCTCGATGCCCGTCGTCCTTCGTGGAAAAATCCCCAAACCAGAACCGCCCAGGTCATCACTGCTCCGCCATCCTTCCCGTCAGCGGAGGCGGCAAGCACCGGCCCCCGTCCGCCGTCGTCACACCTACACCCGCCGCGGCTCGGATCGGAGACCACACGCCCCGGCCCGTTCTCCGGTGTTTCCCCCTCGGAGGATTCCGTCGAAGGCCTGCGAAGATGGGTTGGGGATATCCCGGTTGATCGGACTGAAGGCTCTAGTCTTGCTCTCCGCGGCGTATTTCGTTCACGGACTGGGCATGAAGCTGCTCGCTTTGCCCCTCATATACGCCTGCATGATTGCG…
IM-C4_81	CL224Contig4	TATTGGGGAGGGACTAAACAGACAAAGTCACGCTCACCCGGAAACCCTTTCCATCCACCACCTCCCCCCTCCTCAGCGCCGCCACAACTCGCAGCTCCGTTCCAGGGTTTGTCGATCTAGCCAGCGTTAGGGTTCCCGACACCGGCGACCATGACGAACGAGCAGCCGGCGGAGACCTTCACGGTGGAGGAGATCGTGGCGGCGAACCCCTACAACCCCGACATCCTCAACGACCTCGAGGTCTTTGTCAACGAGCAGGTTTCTTCACAAGCATACAACTTGGATGCAAATCTAAGCCTTCTACGTCTTTACCAGTTTGAGCCAGAAAGGTTGAGCGTACAAATTGTAGCGCGCATATTGATTAAGGCTCTCATGGCAATGCCAGCCCCGGACTTCAGC…
IM-C3_36	CL226Contig6	ATCTAAGAGGTTGGAGTTTGATCTTGCAATGCAGAGCAAGGACTTGAAAAGAGCACTTGCATGTTTGCTGACAATGAGCAATAGCCGAGACTTGGGACAAGAAACTACTGCTACTGATGTTACACAGATTCTCAATTTGGCAGTAGCTAAGCAGGCTAAGCAAGAAAGTCTTGCAGATGCTGTGCAGGGAATAGTGAAATTTGTCAAGGAGTTCTTTGACCTTATTGATGCGGCAGATGCCACCGGCCAGGCTGAAATTGCTCGTGAAGTTTTGAAGAGATTAGCCGCTGCAGCTTCTGTAAAGGGAGCTCTACATGGACAAACCTTACGAGGCCTTGCACTCCGTCTTGCAAACCATGGGGAGCTTACTCGACTGTCGGGTTTGGTGACCAATTTGAT…
IM-C4_10/46.5	CL229Contig1	ATGGGAGGAATAAAGTGTTGGGGTCAAGTGGCTCTGTGCTGTCCCTCGCTAGTCGAGGAGTGGAGATTATCTGGAAATTAGGCTTTTACTGGTCATCTCTGGTGTACGACTACTTGGTTGGACGGGATGAAGAAATCGTTCCATTCCGTGCCCGCCAGCTCCGCAATCTCTTATGTGATCTCGGGCCGTCGTTCATAAAAGCAGGACAGGTTCTAGCTAACAGGCCTGATATTATTCGTGAGGATTATATGAGCGAACTGTGTATTCTGCAAGATGATGTTCCCCCGTTCGCTAACCAGGTAGCTTTTTCCATAATCGAGGAGGAACTAGGACAACCTCTAGAACAATTGTTCAGCAAAATTTCATCAGAGACAATAGCAGCTGCAAGTCTTGGCCAAG…
IM-C4_10/46.5	CL22Contig10	AAAACCCAATTCTAAAGGCAGAACAGGATGCCCAAATTGGCCATGGTAAACGAGGAGATGTCACGATACTGCCAACGCTTGTTGTCAACAACAGGCAATACCGAGGTAAGTTGGACAAAGGTGCCGTGCTAAAAGCCATCTGTTCCGGATTTGAGGAGACAACTGAGCCCGCTATTTGTTTGAGTGATGACGTTCAAACAAATGAGTGCTTGGAGAACCATGGAGGTTGCTGGTTTGACAWGGCTAATAACGTCACCGCATGCAAGGATACCTTCCGTGGGCGTGTCTGTGAGTGCCCTATTGTCAAAGGTGTCAAGTTTGCTGGTGATGGATATACCAATTGTGAAGCTTCCGGTATTGGGAGGTGTGAGATCAACAATGGAGGATGCTGGAAGGATA…
IM-C4_10/46.5	CL2305Contig3	AAACAAGAAGGTGTTGCGCCGCGCTGTCTTCCAATTAGGAGCGGAAAATCGGTTGTACAGAAGTGTTACTGTGTTAGTAGTATTAGGCTATCCGCTGCATCAGTTCTTTGTCTAATTCCGACTGCGCCATCAGTATTGCATACGAAAGAGCAACGACGGGATAAAGTTCCAGAGTTGGAAACATAACTGCATTCAATTATGCCAGCAATTGCATTTGCTTTACTTTGTATCTTGACTAACTGCTGGCAACCGGTTCCTTATCTGAAGGGCAAGTCTTAACYGGTTGATCTTCATATGTTTCCTCGCAYTGTTCCGTGCCCTCAGCAGATTTCTTCTCAGCCTTCTTGAACTGTCGACCTTTCTTCCTGTCACTATCTGATGGCTTGTTGTACAAATCCT…
IM-C3_36	CL231Contig9	GCTAGTGGACATGAGGAATGTTAGATGGAATGGACTTAGCTGCTGCAGCTGAAGAAAAAGAAACACATTCTTTCGAAATTATTCCCAACCATGTTGAGAATGTCAAGCAGCGGTGCTTACCAAATGCACTGAACTTTCCCATGCTTGAGGAGTATGATTTTAGAAATGACACAGTAAACCCAGATTTGGATATGGAATTAAAACCTCAAGCACGGCCAAGGCCATATCAAGAAAAGAGCCTCAGTAAGATGTTTGGGAATGGCAGAGCAAGGTCAGGCATTATCGTGCTACCTTGTGGTGCTGGAAAGTCGTTGGTTGGTGTATCTGCGGCATGTCGTATTAAGAAGAGCTGTCTATGTTTGGCCACAAATGCTGTTTCTGTTGATCAATGGGCATTCC…
IM-C4_10/46.5	CL2346Contig4	AGGTGACTGACATTAAACGGTTCAACAACATTGATGAGTGACCATGGTATCTACTCGAGGGAGAGGCTTCTGATACCAATCAGTGATCCAGAAATTCTGCTGGGTAGCACATGCTACATTGAGATGGATCACAATTCAAAGAGAGAGGTTGCAGTATTTTATCCAGAGGGCCACCCAACTGGAAACGCGGAGTCCCTGGCAAACGCCGCAGCTGCCAAAAAACGTAGCAAAAGGATCCTGGAGTCAGTGAGGCGAAGCTTGCATGTTGATGATGGAACTGCTGAGTACTATTTGTCCGTCACAGATGGCGATCCAAGAGCCGCTATGATGCAGTTCTCAGAGGACCTTAGGTGGGAGCAGCAACAACCAGGTCATTAGATGCAGGTCAGTGGGAAGTAY…
IM-C4_69.5	CL2362Contig2	ATAGAGGAAGTTGATCATGTGTGTGAGAGACTGCAAGCCCTAGAGGCGGACAAGGAGTTCCTCAGGCACTGCATCAAGTCCCTCAAGACTGGAGATAAGGGCATGTATCTTCTTCAGGAGATCTTGCAACACCTCCGCGAACTCCGCAATGTGGAACTTCATGTTAAGAATGCCGGTGGCGCCATCGCAGCAAATTCAGCATAGTTTCTGCATCCATACATTTTATGTGATTTGCAGATTTAGTTGTTCGGCTATGGATAGTCGATTCAGATGGTCCAAGTACTGGATCTGCGATATGGTCCCTTTGCAAGATAATGGCTTGTTTTAAGGGACGCTTTGCTTGTCTTGCCCGTGGGGGCCTGAAGCAAGTCTCCCCTGCTGTGCTGGTCCAGCATTGCC…
IM-C4_10/46.5	CL238Contig1	TTATTGGGGAACGCGCACTCCCCACGTATCCTATTCCCCCTCTGCCTGCCTGCACCTTTCCCCTTCGGCTTCGGCTTCGGCGACCGCCCGCCCCATGACGAGCTCCTCCTCCCCTTCCCGGAAGTTGCTGAGCAAGATCGCCTGCAATCGGCTGCAGAAGGAGCTCGCCGAGTGGCAGGCCAGCCCTCCCGGCGGCTTCAACTACAAGGTCTCCGACAACCTCCAGAGGTGGGTCATCGAGGTGTCCGGGGCGGAGGGAACGCTCTATGCTGGCGAGAAGTACCAGCTGCAGGTGGACTTCCCGGAGCAYTATCCCATGGAGGCTCCGCAGGTTATTTTCATGAATCCGGCGCCGATGCATCCGCATATTTACAGCAACGGGCACATCTGTCTAGATAT…
IM-C6_39.5	CL23Contig10	ATGGGGAACTACAGCAGTGGCAGTGCTTAAACAGGGGCACAATCTTATAATAGGCAACTTGGGGGACTCAAGAGCTGTCTTATGCACTCGAAACGAAGAGGATCAGCTTATCGCTGTTCAGTTGACAGTTGATCTCAAACCTAACATTCCAAGAATTCAATGGCATGTTGTTTTTTCAGGTGAAGCACAACGGATCAGGCAACTCAGGGGCAGAATATTTGCACTTCCTGAGGAGCCAGAGGTTGCTCGTGTTTGGCTTCCTAAGTACAACTCACCTGGATTGGCCATGGCAAGGGCATTTGGGGACTTCTGTCTGAAGGAGTATGGTATAATTTCTATGCCTGAAGTCTCATGTCACTGTATCACAGAAAAGGATGAATTTATTGTGTTGGCGACCGA…
IM-C6_65/60	CL23Contig3	ATGGGGCACTCGTTGCGAGCCGAACTTCACTCCCTTTCTGATATTCTGACAAGAAAGGAACATGCTATCAATGAATCATTATGTAGATCAGCTCGTGCTGGGTCTGAAATAAGGGATCTACAGTCCAGGGTTTGTGAACTAAGGCAAACGAATTGCGAGTTGAAGCTCTTTGTGGAAATGTATAAGCGCGAATCTACTGATTCTAGAGATGTGCTGGAGTCCAAAGATAGAGAATACTGTGAATGGGCTTATGTCCAGAGCCTCAAATCTTCTCTTGATGAGAGTAGGCTAGAACAGCGTGTTAAGGCAGCCAATGGAGCTGAAGCAATGTCTCAGCAGAGACTAGCAAGTGGTGAAGCTGAGATTGCTGAATTAAGGGGGAAGATGGACAGTGACAGA…
IM-C1_54	CL2424Contig1	CTTGTCTTCCGGGTACAGTGTATCATTGGCTTGTATTGGCTTTTATCTGGCTTGGTGTCTGTCAGCATGCTTTGTCTCAGCAAACAACACTTGAACCTAAAGATAAATTTCTTCTGTCTGATCCACCTATTGGTCTCCTTGATCCAATAGAGATTTCACCATCTGTTCTTCCGCACAATACAAACCCAGTTGAGCCACTGTCACCAATGTATCCAAACTACACATCCTATGATCCGGTTTTGACTGGAAAATGCCATGTGAACTTTTCTGCGCTCACTTACATTATGGAAAAGACAGCTTCTGATTGTTCTGTACCTTTAGCACCACTAGTTGCCAATGTTATATGTTGTCCACAAGTTAGTAGCTTGATGAATATTTTCCAAGCTGCATATGGTGGTG…
IM-C6_83.5	CL2436Contig3	CGCTGCTCCTTCTCCCCGCGCGCCATCAAGGTCGTCTCCGACGTCTGCGACCCCGTCGACAGGAACTGCGTCTTAGCCTTGTGTCCTCCACCTCCCCGAGCTCGGACGATGATGGCGGCGGTGGTGCTGGCGCAGCGGAGACGGAGGCGGCGGGCAGCGCCACCAAGCTCTACTTCGGGAACCTGCCGTACAACTGCGACAGCGCGCTGCTCGCCGGCATTGTGCAGGATCACGCCATCCCGGAGATGGTCGAGGTGCTGTACGACCGAACGACAGGGAGAAGCAGAGGCTTCGCCTTCGTGACGATGAGCACGCTCGAGGACTGCGAGCGGGTCATCAAGAACCTCGACGGCACCATGTACAGTGGGCGCACGATGAGGGTCAACATGGCTGACAAGC…
IM-C4_10/46.5	CL2480Contig1	TCTATGTGGTCTAAGGTTTAGTATCTCTCGGTCGATCAATTTATAAATTATAAATTGATTTATCTGGTATCTTCAATTTATAATTTGCATAGTGCTAGGATAAATCAAGGTTATCGTTGATTGCTTACATCAAATATAAGAAAAAGCTCAAGTTATACGGATGTACATTGTACACTTCTGATGTCATTAATATTTTTTTTGTTAATGCGATGCCCTTGATACCTCTTCTGTTGTTTGCGAATTAATGCCCTCGACAGTTAAAACACGTACTCCAAAACTTGTGCGCCCGTGCACGCAGGAGCCCACACGATCGGGCGGGCGGCATGCTTAAACTTCCGGAGCCGGATCTACGGCGACTCCAACATCGCCCCGGCGTACGCGGCGTCGCTGCAGGCCAAC…
IM-C4_10/46.5	CL2506Contig2	GTTGGTATTACAAATTATCTTGTTGTAGCATTGGATGACAATATAGAGAGCTTCTGCAAATCAAATGGTGTTCCAGCTTACCGCCGGGATCCTGATGAAGGCGTTGTACTAGCATTGCAAAAACTGGTGGAAACCATGCAGTTTCTGGACTGAAGTTTCGTGTTTTAAGAGAGTTCTTGCAGCTTGGATATAGTATTCTCCTTTCTGATATTGATATTATTTTCTTGAGGAACCCCTTTGATCACCTTTACAGAGATTCTGATGTTGAGTCGATGAGTGATGGTCACACCAATATGACAGCTTATGGTTTCAATGATGTGTTTGATGAGCCCTCTATGGGTTGGGCTAGATATGCGCACACAATGCGGATTTGGGTTTACAACTCTGGATTTTTCTACA…
IM-C5_9.5	CL2515Contig3	ACCACGAGGAATTCGACTTGGTCAACGACGAGCTTATGATGTACAGGAGAAAGTTTGCGAACAGGAGCTACTTATCTTGGAGTTCAGAAGCGAGTCGAGTTCAATGAAGAGCTGTTTGTATGAGGCTCTGCAGCAGATCAATGTCTGCAAGGAAGAGATATGTGGGCTGACTAAGAGCTTGACTTCCATGTCTGTTGCTTTGGAGGAAGCAAAAGAACAGAATGCGTCTCTTGATGCTACTATTCGGAAAATGAAGAGAACATCGGCATCGTTTGTCGACGGTCATGAAGGACACCTAGAATTTGACCTTGTTAGCATGGAGAAGTTGTCTAAAGCATACAGTGATTTTGAAAGCAGAATAGCACAAAGTATGAAGCAAAGTGAAATTAGGTTGACTAG…
IM-C6_17.5	CL2525Contig1	ATGGGGCAGAAGATGGAGATGGTACAGAAGCTGCCAAAGGTGGGGAAGATTCAGATGATTCAGATGGTATGGACGATGATGCTATGTTCCGTATTGATCCTTACATTGCGAGGATTTTCAAGGAGCGCAACAACCTTCCTGGTAGTGAAACTCAGCAATCTCAACTTATGCGTTTCAAGCTTCGCGTGCTTACATTACTGGAGATATATCTTCAGAGGAACCCAGGGAAAAACCTGGTGCTGGAGGTGTATGCTTTCTTAATGCAAGCTTTTGTGAAATCACATAGCTCTGATGGCAGTGAGCAGTTCAGGCAACGTRTTGGTGGCATATTGCAGAAAAGGATATTCAAAGCAAAAGAGTGTCCAAAAGGCAGYGATGTTGAACTTAGTAGGCTTGAAA…
IM-C4_10/46.5	CL2557Contig1	ATGGATAGCTGGTCTCATTTTGAGCCTGGTACATTTCGAGTCCGAGGATCTAACTATCTTAGGGATAAGAAGAAAGAGTTTTGCTCAAAACTGTGCAGCATACTATCCATTTGGAGTTGATGTATACTTGTCACCGCAAAAACTCAACCATATATCTCGATTTGTCAAACTTCCTGACGTTCAAATCTCCAGCAAACTCCCACCTCTTTTGGTGGTCAATGTGCAGGTTCCACTGTATCCTGCTTCACTCTTTCAGAACGAAACTGATGGGGAAGGGATGAGCTTTGTTTTGTATTTTAGACTTTCTGAAGGTTACTCAAAGGAGCTCCCACCCTTATTCATCGAGAATATTAGAAGGTTGGTTGATGATGATGTAGAAAAGATAAAAACATTTCCAAT…
IM-C2_6/6.5	CL255Contig3	TGGGAGTTCCAGATGGACGGCCTCATACGCATCAAGTTGGGCTAAGCGGGATCCTGATGGTNAAGGGCACGCCCTACGCCCACATGAACCAGGTCCGGCAGAACGAGGAGATGTACGGCACCCTCCTCTCCGCGAACGCTGGTGGCGCGGATGGCGGCGTACGGTGGCCAACTACGACTACATCATGGACTGGGAGTTCCAGATGGACGGCCTCATACGCGAAGATCCGGATGAAACTCTACGAGCCCGCCGAGTTCCACGTCATCAACCCAACAAAGAAGACGCGTGTAGGGAACCCGGTAGGGTACAAAGTCGTCCCCGCTGGCACCGCCGCTAGTTTGTTGGACCCTGAGGACCCACCGCAGAAGAGGGGTGCATTCACAAACAATCAGATTTGGG…
IM-C3_55	CL2600Contig1	AACTGTCTTGGCATTGAGAGTGATGATGATGCAATTAGAGTGCGCACCATGTTGAGGAAGGATTTCAAGGTGGAAGTGCCAATATACTACAATACCTGAAGGCTTCAAGAGCAAGAGACGGCAACAGATAATAATGCTGATCCAGTGTTGTCATTCCGGTCAAGGAACTCGTCGCCATCTGCCGCCAAGAGGGCGTTGACAAGGTGTTTGTCGATGCTGCGCACTCCATTGGGCAAGTCCCGGTCGATGTGCGCGACATTGGGGCCGATTTCTACACTAGCAACCTCCACAAGTGGTTCTTTTGCCCCCCGGCCGTGGCTTTCTTGCACACCCTCAAGGGTGGCCCAGTAGCCTCTCAGCTCCACCACCCTGTGGTGTCACACGAGTATGGCAATGGGC…
IM-C7_29.5/31.5	CL2613Contig2	ATGGGTAGTTTGGAGCAAACTTGTATGCCAATGCCAAGAAGGTTCAGAATCACCTGCAAGATGTACTTACAATTTCATGTGAACAATATAGGAAGGAGAATTCGCAAGATTGCCGGTCAAAACATTGAGGAAGAGGCAAATGCGCAATTTCTTTGTTTGTCTCATGGTTTCTCAAGGAGTTCCAATGTTCTACATGGGGGATGAATATGGCCATACAAAGAGCGGCAACAACAATACATACTGCCATGATAATTATGTCAATTATTTCCGCTGGGATAAAAAGGAACAATCCTCTGACCTGCACCGATTCTGTTGCCTCATGACCAAATTCCGCAATGAGTGCGAGAGTCTTGGCCTCGAGGATTTTCCAACGGCTGAGCGGTTGCAGTGGCATGGTCA…
IM-C4_10/46.5	CL2621Contig1	AGTCATCTCATATGGAGAATACTAGTTTATCTGCAGCTGCATGTCGTTCTCTTTCTTCGGCCATACATTCTTGTGGGCAGCATTTCCAAATTTTGTTACCTAAAATTCTGGAATGCTTATCGACAAATTTCTTACTGTATCAAAGGCATGACTGCTTCTTAAGAACAGCTGCCAACGTAATTGAGGAATTTGGCCACAAGGAAGAATATAGCGCTGCATGTGTCAGAACTTTTGAAACGTTCAGCTCTGCAGCCTCACTATCAAATTTGAATTCTTCTTACACATGTGACCAAGAACCCGACCTGGTTGAAGCCTATGCAAACTTCACATCTGCATTTATCCGCTGCTGTCCAAAGGAAGCTGTCATAGCATCGGGTTCACTGCTTGAGTCGTCATTCC…
IM-C4_70.5/71.5	CL2631Contig1	ATGGGGAGCTCTCTCCCCCGTCAAATCTAGCTAGGGTTACACTTCGGCGACCCACCTCACAGCCGGATCCCGCCGCCTTCCTCGCCGCGCCCGCGCCCGCGCCGAGTCACCGCCGGCCGGAGGACGAAGGAACGGTCGCCGATCCGTCGGATTCGAAGATGCCGCAGCGGCACTCGAAGAACAACAACGACCTCGCCTACTTCACCTACGAGGAGAAGCGGAAGCTCGGGTACGGCACGCAGCGGGAGCGGCTCGGCAAGGACTCCATCAAGCCCTTCGACGCCTGCTGCCTCTGCCTCAAGCCGCTCATCGACCCGCTCGCGTGCCCCAAGGGCCACACCTTCTGCAAGGAGTGCATCCTCGAGTGCCTACTCGCGCAGAAGAAGGACATCAAACGCA…
IM-C4_89.5	CL263Contig4	GTCTATTCAGCAACTGAGATCAATTGGTGGTAGCGGAGTCCTGGTGTCAAAACTGACCTACATATTTAATGAGGAAACTCCTAGGTGGCGCCAACTTCTTTCGGAGCTGGGAATGTGACTTGGTGCAAGGTTGGCCATGCTCTCTTTGACGGTGGACTGTCTCAGTTAGCATCACTTGTATTTGTGCTGGCTGAAGCTACCCACATCATATAGAAACTCGAGTTCAGAAAATGTATGCAAAGTGAGCTCCAATGTGGAATGTCTGTGGCTGCGTGAGGATTTTTTGGTATGTACCGTCGCATATTGTGCTCAGCTAGTGTATAATCTAGACAGGCATTAGTTCGATTATCCCTTTTTATGTACCAGTTGATAGATTTGGGGTCCGGGTTGTTGGTTCTA…
IM-C4_67.5	CL2669Contig1	ATGGGGACGCGCCGGCATACGCATCTCTCCCATCTGCTGCCACCGCTCCTCACACCTCCCTCCTGCTCATCATCATCTTCCAGCTTCTCTCCTCCCCTCCACACTAGATAGATTGTATGCATGGGAGAGAAAGCTCTATGATGAAGTTAAGGCTAGTGGTACAATTTGCAGGCAGTATGATGAGAAATGTAGGCACCTGAGACACCAGGAATCAAGAGGAGAAAATCAATTGAGTATTGATAAAACCCGTGCTGCTGTGAAGGATTTGTACTCCAGAATTTTGGTGGCCATTCAGAGAATTGACATGGTTTCTAAAAACATAGAGGATCTAAGGGACAAAGAGCTTCAACCGCAGCTTGAAGAATTAATTGGAAGCTTAACTCGCATGTGGGCAACAAT…
IM-C2_63.5	CL269Contig1	CACTCTGGAGGAAATAAAGGTAATGTTCTGGTTAAGACATTAAATTAATCCTACAATTAACTGCACTTGTTCTTATGCTGCGAGAGTTCTAACATTTCTGTAAAACAGGAACTGCAAGCAGAAGTGAGCAAGGCACGTATTCAGATGATGCAACCTATGATAACAGGCTCTGCTGGAGTGGAGTACCTGCAGAAGGCTTTCGGTGATCGCTATGGACCTCCTGCCAGTGCATCAGCTTCCCTCCCTGCTACTCTGCAATGGGTTTCAGCATCAAAGAATATGGTGGATGCAGAATGGAGTGAACATCTGGGCTCTCTTTCAGTTCTGCCAGCAGCGGATCATGCTCAGCCCCTTGTTACAGTGCTCCGAGCTGGCCATGGAGCTCCAGGGGGACAAACT…
IM-C2_71	CL2736Contig1	GCGGATTCATCAGGCAGGTTCCATACTATAAGAAAAATCAATCTGAACCTCCACCGTCAACACCAAGGACACCACACAGCCCTCTTCCCAGCAGTCCTAGTAACATAAGCAACCTCTTGGAAACCAGGAAGTGTCGAATTGAAGGTCCTATGCACGTATTAAGAGGACACCTTGGAGAAATAATTAGCTGTTCAGTAAGTTCAGACTTGGGACTTGTTGTATCTTTGTCAGACAGATCAGGTGTGCTGCTACATTCTTTGCGGACAGGTCGGCTGATACGGAAGATTCATGTTGCAGAGGCACATGTTGTATCTTTATCTTCTCAGGGAATCATTTTGGTTTGGAGCGAATCAATAAAAAGATTATCCAGCTTCACTGTCAATGGACTCCCTATTGCTA…
IM-C4_10/46.5	CL274Contig2	GCTAGCTAGGCAAACTGGTTTAACAAGAAGTCAGATTTCGAACTGGTTCATAAATGCCCGTGTCCGCCTCTGGAAGCCGATGATCGAAGACATGTATAATGAAGAGACTGGGGAGGCAGAGCTGGAGTCCAACTCCTCCTCTGACAATAAACCAAGAAGTAAGGACAAAGTGGTATCTTGTGAAGAAAGGGAAGATCTGAAATGCTCCATGAGTCAGGCTTACCAAACCAGCGAATCCAAAGCCAACATTGGGATGGTGGGTTTCACTGGAGCCCCGGCCAGCTTCCACAATGAGGCGAACTCCGATGATGGCTTCATGAACCTGCTGTTGAAGGACCAAAGACCGGGCGAGGCAGATGGCGACCTCCTCCATGATGCGACTGCACATCATGCCGATGA…
IM-C3_17	CL275Contig1	ATGGGATCCTGCAACTGAGTCTTACACTTGCTTTGTTGCCCTCTTATTTTGGAAGCATTGCTAACCAGTAAATAGTTCGGTAAAATATCATCCTTGCATCATACCATGAACAAGTATAATAATGCCATGTTTTCCTTGGTTCATCCTTGAGAATTTACGATGCATGGTGCATCTTAATGCCCATCTAATTTCCCCTGCATTTAACTGTCATAGTCGCTTCTAATTTGCTATGCAATGTTCTGTTTAAGATTTTAATTAATGTTAATCATGTACAAAATGTGTGGTTCCCCCGAGTTCCGGAGGGTTGTTCAGCATGCACATATAATAAAATGCTAGTGTATAATTATTGGTTGAAACAATAGAATATGTTCACACTTGTTTAGTTGTACTTCTGCTTTA…
IM-C2_33	CL2783Contig1	CAGCAAGCAGCAGTGACGAAAATGGCTATGTTTTGTTGGATGAAGGAAAAGAATCTAAACAGGATGAGGATTTGTCGCCATTGAACAGGTCTTCCAGTCCTACAGCTGTCACGAGCGGTAATACTGATTGTGGCGATTCAGACATCAATACTTCTAAAAGGTTTTTAGAAGTGCCAGAGGATGGAACTGAAGAGATCACTGCATCACTTAACCCATTCAGCTTGGAGCCATTTGATGACAATGCTCCTAATGTACCTGAATCCTATACTTTGATCGCGGAGTCTAAGTTTCAGGTGCCTGTGGAAGTTCTCTTTGATCTGTTATTCTCTGATGGTGCCCTTGGCTTTTTGGATGATCTCCACAAAAAGTGTGGTGACAAAGAATTCAGTTGTTCCAAAT…
IM-C2_16	CL278Contig3	TATTATTCTTTGTATTAGTCTACGTTTGCCGGGAATAAATCCAGCTAAAAGGAAGTCTATATACTTTGCTGCTGCAAAAACTTTAGCTGATGTACACAAAGTAGATGTGTCTGCAGTTGGACTGCAGAAGTATGGGAAAAGAGACAATTATTGCAAAAGACAAGTAGAAAGATGGGAAAGACAGTATCTTCAGTCAACTGGTGATGGAAAGCCTGCTCGTTATCAGAAGATGCTTGATCTAATTCGTTGGTTGAAGGATAATGTACCAGAAGAAGATTCATCGACAGGATTTGGAACTGGCCTTGTTCACGGCGATTATCGTATTGATAACCTTGTATTTCATCCAACAGAGGATCGAGTAATCGGTGTACTTGATTGGGAACTATCTACTTTGGGGAA…
IM-C4_81	CL280Contig1	TCTCCGACTCAGAGACGCACTCGAGCACTACATGTCAACAATGAGAAGGCTAAGATGCTGCTGAAGCCGGACAAGACGATTGTTACGGAAGCACATCATATCTGGCCAACTTTGACTGATGAACAGTGGCTGAAGGTTGAATGTGCGCTCAGGGATCTCATTCTTTCTGATTATGCAAAGAAAAACAACGTTAATACTTCTGCGCTTACACAATCTGAGATTCGTGACATAATACTTGGTGCTGAAATAGCTCCACCGTCACAGCAGAGACAACAAATAGCTGAGATTGAGAAACAGTCCCGAGAGACAACACAGTTAACTGCAGTTACAACAAGGACAACTGATGTGCATGGAGACGAGCTCATCATCACGACAACTAGTCCGTATGAGCAAGCAGCA…
IM-C1_59	CL2830Contig1	ATGGGGGTGATGGCGCCCTCAAGCAACATCAACAAGAGGATGGGACGCGGCGGCACCGGCGTGTTCCTGCCGTGGACTGTCGGGCCCAAGAGGTACAACAAGCACCTCCCTCCGCGCATCCAGAAGCGCCGGTTCTCGGCGATGATGTCGCCGATAGAGACACAGGGCTGAAGAAGCACCGGGCAGACAGACATTGATCCACCACGCCACGGGCGGCGTATTCGTTCGATCTCGTAGGCTGCATACCTCCGGTTCGTGGAGCGGGTTTTCTTCTTCTTCCGAGGCAAAGAAAAAGTTCAGAAACGCGCGGGCAGTGTCTGTCACTGCCCTCCCTGTGTATTTTGTTGGTGACTGACTCTCGTCGTCSTCCTCCTCTTCAGAAGTGGTGTTGGTATTTTT…
IM-C6_79	CL2851Contig1	ATGGGGAAATCTCTTTTAGAGAAGACATGTGACCTACTTCGAAACTTTTCTGAATATATGGATGTTGTAGTCAGTGTTGCTAGGAAAACTGATGGTCGGCACTGGGCAGATCTTTTCTCGGCAGCTGGACGATCCACAGAGATGTTTGAGGAATGTTTCCAACGGAGATGGTACAGGACGGCTGCTTGCTACATACTGGTCATTGCTAAGCTGGAAGGCCCTGCTGTCAGTCAGTATTGTGCACTCCGTTTGCTCCAAGCTACACTCGATGAATCTCTGTACGAGCTTGCTGGGGAGTTGGTTCGCTTCTTGCTAAGGTCTGGCAGAGACTTTGAAAATGCTAATACGGACTCTGAAAAACTATCTCCAAGGTTTATGGGCTATTTTCTATTCCGTTCA…
IM-C3_79.5	CL2930Contig1	AGGAGGATGAGGCTTGCAGAGCTCAGGGAGGCGGCGAAACCGCGTGGTTCGGCACGATACAGCCCATCACCGGCTCCGATTTTGTGTGTGAGGTGTCGCAGGCTCCGCCGGATGTCTGGGTTGTGGTCTTCCTCTACAAGGACGCCATACCAGAATGCGGGCTGCTTCACACTTGCCTGCAGGAATTGGCGACAAAATACGCAGAAACCAAGTTTGTTAAAATTATCTCCACCGACTGCATTCCCAACTACCCAGATAGGAATGTTCCCACAATATTGGTGTACAACAACAGTGCTGTCAAAGGAACTTATGTTGGTCTTCAGAAGTTTGGCGGAAAGAAATGCACACCTGAATCTGTTGCATTGGCGCTTTGCCACTCAGACCCAGTACTGAATGATG…
IM-C6_39.5	CL2958Contig1	TATGGGCAAGGTCTGAAAGCTGGCACGAAAAAACAGAAGTATGACAAAAATTAGTGAAAAGAAAATGTTAACTCCAGTTGAGGTTCTTTGTAAATCTTATCCATCGGAGTTTGTTTCATACTTCCATTACTGCCGGTCTTTGCGATTTGAAGATAAACCAGATTATTCCTATTTGAAGAAACTCTTCCGAGACCTATTTATCCGTGAAGGGTACCAGTCTGATTATATATTCGATTGGACTGTATCAAGGCAGGCAGCAGAGAATAACAGATTGCGACCAAGTGGAAGGACAGGTGGGTTGGTGGGACCATCTGCAGAACGGGCTGAACGGACTTCAGCAAGACAAGATGTTCCTGATAGATTCAGTGGTTCAGTGGAAACATTTGCTAGAAGAACTGG…
IM-C4_10/46.5	CL2967Contig2	ATGGGATTCGAGACCTACCTCAACACCCTCGCCAAGGTCGTCGGAAGTTACGAGGAAGCTAAGAAGAGAATGTATGCTCTTAGTACAACAACATATGTTGGTTTTCAAGCTGAAATGTCTGAGGAAATGTCAGAAAAATTTCGCGGATTGCCGGGAGTTGTTTTCATCTTGCCTGATTCATATCTATACCCAGAGACGAAGGAGTATGGAGGAGATAAATACGAGAATGGTGTCATAACTCCAAGAGCACCACCTACACATTATAGCAAACCGTCAAGGACTGACAGAAACCGCAGCTTCCGTGGAAACTACCAGGACAACCCTCCACCACAAGGAAATTACCCAAGAGGCCCACCACTGCAAGGAAATTATCAGGACAACCCTCCACCACGAGGAAAT…
IM-C2_33	CL301Contig1	ATGGGGAATTTAACCCCACTAGGCCTTCCCGATAATGGGGGACCTCGTCCCCCCTTAACCTCCCCTCCTCCTGCGATTCCACTCGCATCCTTCGTTTCAGGAGGAGAAGGTCCAAGGGGGGGATCGGCTCCATTGCGCCTGATACAATTCTCTCTTTGCGGTCGCTTTTGGCATTTCTTGGTTCTTGAGGTCAAATAGAGCCCAGTTTCTCCCCTCCCTGATWGGTGTTGCTTCTTGCTCGGGTCCCTGCTGTTGGTGCGTTCTTGATTGAATTGGAAAATGATCAAGTGGGGAATCAGCAGCGGGACGCCCGCGGATTCGTACTACGAGGTCCGCTCGGATTGCACGGACGATGTGCCCAAGAGCAAGTTCAAGATCAAGGCTGGAAAAACACTAAGT…
IM-C2_74.5	CL30Contig3	ATGGGACGAGACGGGGGAGGGAGAGGCGGTGGCGACGTGGGAGGATGCCGCCGTCTTCGCTGCTCCGCCGTTGAAGGGGAGAACGATTCGCCGGTGCCTCAGAGAGAGGAGTCTCCGTCCACCAGCCTCCAGCTCCAGGATCCACTTCCGAGCCCTGTCGAAAATGGTTCCTTTGGTGGTCTGACACAGGAAGAAGATCCGAGTTCTCTGTATAATTTTCTTTATCCGAGCAAAGAGCTACTTCCAGATGATAAGGAAATGAGTATATTTGATCATCTAGAGGAACTTCGTGAGAGGATATTCGTATCAGTATTGGCTGTTGGAGCTTCAATACTTGGTTGTTTTTTCTTCTCCAAAGATATAATCAAGATTCTAGAAGCGCCTGTCAGTGTTCAGGGT…
IM-C6_39.5	CL30Contig8	ATGGGGAGCGCGACGCCTGCAGCGCTGATAGCCTGATACCACAAACAAAAGCGCTAGAGAGACTGGGGAGGACGACGAGAGTACGAGACGCACGGCCACAGCCAGCGAACGGAGCAAGATCAAGCAAAGATGGGCTCCCTCTTCTCGTCGGAAACCGGCAGCCCCGCTGCCGACGGCGATTCCCCTAGCCGCGTGGTCACCTTCCGGTCCAAAGACAGGTGGGACAAGCACATGGAAATTGTCGGGAGTGACGCCTCCATCCTGGTCGTGGTCCTTTTCTCGGCGGCGTGGTCCGAACCGGGCAAGATGATCGAGCCCATCTTCAAGGACCTGTCCTGCAGCAACACCGACGCCGAGTTCGCCAAGGTCGACGTCGACGAGCTCTCGGAGGTTGCAAAA…
IM-C5_40.5	CL3101Contig1	CTACCTACCTATTGTATTGGAGCTCGAGATCGAGCTCAAGAAGGCTTCCGACAAGCTCAAGTCCTGGGATGCTACTTCCATTTCTCTCAGTGCTGCTTGCGATTTGTTCATGCGGTTCGTAACAAGAACCTCACACTTGGAGCATGAGAAGTTTGATGCAGCAAAATCACGCCTAATCGAGCGAGGGGAAAATTTGGAGAGATATCGTTAAAGGCTCGCAAGACAATTGCAATGCTCAGCCAGGATTTCATCTTAGATGGATGTACTATGCTTGTACATGGATATTCCAGAGTGGTATTGGAAATTTTGAAGCTAGCCGCCTCAAATCGCAAACTCTTCCGGGTACTGTGCACAGAGGGCAGACCAGACAGAACTGGCCTACGCATGTCAAATGAAATT…
IM-C5_91/80.5	CL3139Contig2	ATTGGGGGAAAGGAAAATGCGTTATATTGGTGAACTTGAGCGCAAGGTGCAGACCCTGCAGACAGAAGCAACAACATTGTCAGCCCAATTGGCATTGCTACAGAGAGATACCAGCGGGCTAACAAGTGAGAATAGTGAATTGAAGCTACGTCTGCAGACCATGGAGCAGCAAGTCCACCTACAAGACGCTCTAAATGACACCCTGAAAACGGAGGTTCAGCGGCTGAAGGTCGCGACAGGCCAGATGGCAAACGGTGGAGGGATGTTGATGAACTATGGCGGAATGTCACAGACGGCACACCAGTTTGGAGGCAACCAGCAGATGTTCCACAACAACCAATCCATGCAGTCTCTGCTCGCGACGCACCAGCTGCAACAGCTCCAGCTCCAGCAACATCC…
IM-C2_16	CL3160Contig1	CTTGTGGAGGTTCTCATGCTAAGCCTCTTGNACCATCCCAACCTTGTGAGATTAATTTGGATATTGCGCAGATGGTGATCAGCGCCTCCTAGTTTATGAGTATATGTTACTGGGATCCCTAGAAAACCATCTACATGACTGCCCACCAGACAAGGAGCCCCTTGATTGGAATTCAAGGATGAAGATTGCTGTCGGTGCAGCAAAGGGTTTAGAGTACCTACATGATAAGGCAAATCCACCTGTCATATATAGAGATTTCAAACCATCAAATATTCTTCTGAGTGAAGATTATTACCCCAAGCTGTCTGACTTTGGGCTTGCTAAACTTGGTCCAGTTGGTGACAAAACCCACGTCTCAACAAGAGTTATGGGAACATATGGCTATTGCGCTCCTGAATA…
IM-C6_39.5	CL31Contig7	ATGGGGTATCACATGACAAGGAATGATCACCTTGGAAAAGGGTTGCCAAAAAGCATGGGGCAGCGAGGCTACTCGGGCTCTTGAGAATGTGGCTGGCACAAAAAGTTTGGCATGGGGACGGCTAGCAAGAGAGCTGACCACATTGGAAGCTGTCGCCTGGAGGAAATTGACAATTGGGGGTACAGTGGAGCCATCTCGCTGTAACTTCAGCGCTTGTGCTGTAGGGAACCGTGTTGTCCTTTTCGGTGGGGAAGGTGTTAACGCCCAGCCGATGAATGATACATTTGTGCTGGATTTGAGTGCCAGCAAGCCAGAATGGAGGCACATCACTGTGGGCTCAGCTCCTCCTGGCCGCTGGGGCCATACCCTGTCATGTCTAAGTGGATCACTGTTGGTTCT…
IM-C6_19	CL31Contig8	ACAAACTAACGAAATAACAATTTAGACATTGGTCCTTGTGAACAAGGTTATTTGAATATGCTTGCTTGTTGGATTGAAGATCCAAATTCGGAAGAATTCAAGCTCCATATTCCAAGAATCCATGATTACTTGTGGGTTGCTGAAGATGGCATGAAGATGCAGGGTTATAATGGCAGCCAGCTCTGGGACACAGCTTTCGCAGTCCAAGCTATTGCGGCTACTGGCCTCATTGATGAGTCCGCTCCCACTCTTAAGCTAGCACATAACTACATTAAGAACTCTCAGGTTCTTGACGACTGCCCTGGAGATCTGAGTTATTGGTACCGTCACATATCTAAAGGCGCATGGCCTTTTTCTACTGCTGATCATGGTTGGCCTATATCAGATTGCACCGCAGAA…
IM-C4_82.5	CL3285Contig1	ATAGTGCCATGGATGATGATGATTCAGATCCACTTGAGACGGAAAATGAATCATGCCAGAGTTTCTTCATCCGGTTAAATGATTCGCTGAATATCTGGGGAAGTAAATTACCTGTAGAGGCGAGGGCATGCTACTCGAAGATGGCAGAGGAGCTATGCGAGCTTCTAATGAACTCCCCTGGTGAGGGCTTGGCGCCAGGTCTCTACATGGGCTGCTTTGAGACGATGCTCAACGCTCCTGTCCCTGATGATCACAGGGCGTCCTACCTGCAGGAGGCCGTCTCCGTTTTCACCGACATACTTTGCCAGGATTCATTCTAGGTGATCCATGTAATTGTTTCTTCGGATGATCCACGATGTTGTTTAGGTGGAGTCAAGTCTCGGAATCTTGATTTGCGCA…
IM-C6_17.5	CL3325Contig1	CTAACGTCAGTAGTTTTACTTTTTTTTTTTTTTTTTTTTGTTTTAATTGACGGTCATGCTATTGTTCTTGTATAGCACATGTGCACGTATCATATTGGCCTTTGGCCAATGCTATTGAACCTGTGTGCATTCTAACACTAAATTTATAGTTAATTTATAGTTCTAAATGGCGATAAAACAGATATGTCCTATACTTCTGTAATACCTGCTAAAGATTTTGCCATGATATTTCCTTTGCAGTTTGAAATGCTGAATAATCTTCAGAAAGCACAGAAGTCTTTTCATATTGAAACTGTACCTCCATTGAAACTTTCTCCACCAGCCATATATCATGAAAAGATACAGAAGAGAGTGAGTTTGGTGGGAGAATCCAGCAGGCATTCTGTTAGAAGTGAAAAA…
IM-C5_40.5	CL3382Contig1	TGTGCTCGGCGTGAGCTCGGAAGCTTCTGCATCAGACATAAGAAGGCATATTATGGGCTCGCAAAGAAGTTCCATCCGATACTAATAAGATGATACTGGCGCAGAAAAAATTCCAAGAGTTAACCGGGCTATGAGGTTTTGAAGGATGATGATAAGCGTGAAACATATGATCAGCTTGGAGTTGAAGCTTTTGAACGCCAAGCATCGGGTGGTGGCCCAGATGGTTTCCCTGGGGGCGGTGAGGGCTTTAATGGCGATAATCCATTTAATGATATTTTTGGTGATATTTTTGACAGTGCGTTCACTTCGAGAGGGGGCCAAGATGTTAAGATTCCTGTTGAATTGTCGTTCATGGAAGCTGTCCAAGGATGCAGAAAAACTGTTACATATGAGACTGAT…
IM-C3_66	CL3548Contig1	TGGCCCGCGTAGGCGGCAAAATAAAGGCAATAGGAAGACACACACCTCACATAAACAGAGGTTCTTTGCTGGTAATTTTGCAACTAGTCCCAATAGCAGATCTCACTATGGTGGTATATCAGAAAGCCCCCCAAGCAATTCAATTGGATATTTCTATGGATCTACTCCAGAAAATCACAGTAGCTATAGAAGTTCAAAGCTGAGCTCGTCTCCTCATGGAATTCCAACTGGGAGCTCACCTATTGGTTCCGTGCCTAAATCTTTCCCACCGTTTCAGCACCCAAGTCATCAGCTACTGGAGAAAAATAAATTCCAACAACAAAGGTACAATAAGTTCAAAAATCGATGCATTGCTGAACGTAAGAAGTTAGGAATCGGGCTGAGCGAGGAAATGAATTC…
IM-C3_12.5	CL3561Contig1	ATGGGACCTTGGAGATGCCCCAAGGCGAATGTCGAGAATACATAACGTAAGAGGAGCAGTTGATGGACTTGCTGGCATTGGGAGAGGAAGCTCCAATGTGCCTGGTGCAGCATGGGCTCCTACACGCTATGTATTCTCTCGTGTTCCTTACGGGCTTGGTTCGAGGAATGGCCAGCAATCATTTGCCAATGATGAAGCCGAACCTAGAGTTGACCACAATGGAGATATTCCAGGAGATGGTCTGACTGCATTGGTCAATCTTAGCCAAGAAAGCAGTGCTTCTCATCATCAGACAGAAAGTATATTTGAGGCAGGCATGCAAACTAGGTATTCTGGTGCTGCTTCTGTTTCTACACCAGGTGGTTCTTCCCTCCAGATGCAAGAGTCAGAAGAGCATGA…
IM-C3_31.5	CL3573Contig1	ATGGCCTGCCGCTGCCGATAATCGCAGCCGAGACCGCGCTCGCTGCCATCGACGCTGCCATTGCTGCCGCTGCCTTCGTGCAGTTGGCAAGAATTCACAGGCACAACCAGCAACATGGATGGACACGGCAAAAGATATTTCATTTAATGATTGGCCTATGCAACACAGTATTCCTTGCGTATTTCATATCTACCATCATCGCTACTTGTCAGAGATGGGTTTGTTGGGTACATGGATGTGGATTTGTTCTTATGGCTAGTCCACAGATATTGCTTCTCGCTTCTTTTCTACTATTGTTGTCATTCTGGGTTGACCTGTGCCATCAGACAAATGATGAAGATGAAGATGATGTAAGGAGTCACCATGAAGCTTTACTAGACAAAACAAAAACAAAACCTG…
IM-C4_10/46.5	CL3621Contig1	ATGGGAAGCTCCTCAAGGAGCAATTCGTAAGCAACCTCACGGGGTCGTCCCTGCTGGAGATCGCGGCTCTCTCCACTATCGTGCCGGCAGTGGTGGTTTTAAGGAAATGGAGCAGCGGAGATACTATTAGGAGGGATTCAGTGAAGAAAATGATGATGCTCCTCGCGGTCATAAAGATTGGGTGCATTACTTTTCATCGCTGGCTGTAGACTATCTCACTGTTGTATTGCCAATACTTCTGATTTTCACGGTCTTAGCTGAATGGACCTATATTTGTGCATTTTCTCTTGTAATTGTGATATCTATCTGCACCATGTTCAAAAGATCCCAATTTCATCTCAAGGCTTCCCAACATAACCTGCCTTCACTTAGGACAGACATATCTTCTTACCGGGTGTC…
IM-C2_54/49	CL362Contig2	TCATGTATCACCAAGAAGAATCATTTGAGAGTTCTGAGCAGAGTATGGAGGATAAGGAGCTCACCAAACTGAGTCGGACTTTAGAGACTTGCCCTCAACTGCCTTGCAGGAAGTTGAACCCAAAAAAATGGACTACAGTGGGTTTCTAGGTAAAATGAACACATAGTGCAACTAGATTTCATTATGGTATCTATTATGGATTTATCAAAAGAATTTGTGGAGATTGAACAGAAAATGTCAGGGGATACCAACGGAAACGAGAAAAGGTCGGATAATCTGAGTGATCAATGCAACCATGTGGTACAACGGGCAATAGTACTAACAAAGAAGGGCCTCTCGTATAAGCAAATGCTAAACACAAGACGCGTAGAGATTCGAAAAGCTGAGGCTGAGGTTGAC…
IM-C3_31.5	CL365Contig1	ATGGGAGAGACCATCACACCTACGCGACCCGTTCCCGTCCCGTCCTTTTCCCTCAGCCGTCAGCCAGCCAGCCAGATTCATCCCTCCCTCGCTCGCACCTTCCCCTCGAACCAAACCTCCTTCCTCCCCGTTGAAACCCCGCTCGCCATAACCACACTCCTAATCACCTCCGCTCCTTGCTCGATCACGCGGAGCTCAAGGAGAGCAGGGCTTCTGCCCACCCCCCAGCAGGACCGGATCCCCTCCTAGATTTCGCAGAATTCTTCTTCTGTGGGTCCTGCTTCTGAGCGCAGCGAGCCATGATGGAGAGGAGGTCGCTCATGGAGGCGCTGGCCACGGCGGCGCAGGGAGGCTCCACCAACACCTCCGTGCTCTCCATGCTCAAGTACGCCGTGCTGC…
IM-C4_96	CL3732Contig1	AAGGGTGTGAACATCATGGCCTTCTGCAAGGATTACAATGCCAAGACCGCCGACAAGCCCGGCTACATTATCCCCGTCGAGATCACCGTGTTCGATGATAAGAGCTTCACCTTTATCCTGAAGACACCCCCGGCCTCCGTACTGCTCCTCAAGGCTGCAGGCGTCGAAAAAGGTTCAAAGGAGCCACAGCGCGAGAAGGTTGGAAAAGTAACAGTGGAGCAAGTACGTGTAATTGCTCAGGAGAAGTTGCCGGATTTGAACTGCAAAACCATCGAGTCGGCTATGAGAATCATAGCGGGCACTGCCGCTAACATGGGCATCGATGTTGACCCACCAATCCTAGTGAAGAAGGAAAAGGTGGTCTTCTAGTCTGTTTGCCRGCACGGAGAAAGCACCCTA…
IM-C5_40.5	CL374Contig3	AGTGCTGTTCAGATGGCTGTAAGCAGGATGCAAATATATCGCTGTCCTAGGTGTTGACTTTTATTGTTCTTAGTTAAATTTGTTTTCGTTTGTTCTTAATTACTTGATCAGGCAGGCTTTAATAAGGTTGATGTTTATAGAATGTCAAGTGAGCAAATTGACTGTTCCTTGGCAGATGCTGCTTCGAGTTCTGCTTATACACATTTTCTCAAGGCAGCATCAAGATCTTCTCCTTCTTTACATGTTATTTATATCAATACGTCCCTGGAAACAAAAGCTCGTTCTCATGAACTTGTTCCTACAATAACTTGTACTTCTTCCAATGTTGTTGCAACTATATTACAGGCATTTTCCCAAATACCAGATCTTAATGTCTGGTACGGTCCTGATTCCTATATG…
IM-C3_12.5	CL380Contig4	ATTGGGGTAACGTCGGTTCGGGCGGGCGGGCGAGACGAAGCTAAGCAAGCAAATTCCCCCCTACCCCGATCCCCCGCAAACCCTAGTCGCTCCTACCAACCCCCACAACCAGCCGGATTTCTCCTGGGGGTTCTATTGGCTTTGCTCAAGCCTCTAGCTTTCACTGCAACAGCATGAGCTCCCTTGGTTTCGCAAGGAGGATACCGAAGAGGCGGCGGACTACCAAGACACCACCGCAGCAGCAAGTGGAGCGACAATTTCTGGACCTGAACTCACTTCCAGCTTTTGAAGGAGCTGGTAATGGGGGTTCACTATCCATCCAGGAGCCTGCCTCACACAGCGGGACCTCTGGTACGGTGGTTGTCGAGACCTCACAGCTCTTGGTGCCACCTGCTGCTG…
IM-C5_91/80.5	CL387Contig1	ATGGGGAAGCTACGCCCAGCAAAAGCACAGCCACGTCCTGGCTGGCTTGACTCCATTTCTCTAGCTTCCAAGAAAAACCAACATCTCCTATATCTTCAGGTTCATCAATCTCGATCCACATATCACGGTAGCTCGCCATGGACGCCGTCGCGGTAGCTGGGTGTTTCCGGGACAAGACCATTCTCGTCACCGGCTCAACTGGGTTCCTCGGAAAATTGCTGGTGGAGAAGATACTGAGGGTTCAGCCGGACGTGAAGAAGCTCTACCTCTTGGTGCGCGCACCGGATGCATCCTCTGCCGAGCAGCGTATCCTGTCCCAGGTACTGGGGAAGGATCTGTTCAACACCCTTCGAGAGAAGCATGGGCTTGCTGGCTTCCAGAAGCTCATCAAAGAGAAGA…
IM-C1_32.5	CL3896Contig3	AATGAAGGCAGGTTTCGAGAATGAATTTTATTCTTCCGCAGAAAATTAGTAAGTGAGGGACATGAGCGTTGGGTTTCATATGATAATAGCAGTTACTGCTCAACTTCATCTTTTGACGGTGCCTCATCTATACTACAAGAAGTATATTCTTCTCTTGAAGAGGCAGACATTGTAGTCGAGCAGCTGCATGCTGAAGCTGGAAAAGGGCAGTTCGAGGTAGCCTTGAAGTATGTGCTGTGCACTCTTGCAGCTGACAATCTGATATATGCTCGTGAGATAATTAAATCAGTTGCTCGAAAGCACGAGTTGATAGCAACGTTTCTTCCAAAACCTGACCTGAATGATATTGGATCTGGTTCCCATGTGCATCTGAGTTTATGGAAGAATGATCAGAATGTT…
IM-C3_55	CL3943Contig2	ATGGGCTGCTGGGACCCTGATCCCAAACAGAGACCATCATTTGAGGATATTATTCAAGAGTTAAATGCAATACAGAAGCATTTAGTTACATATTCTTGCCCTCCACCATCTTGTTCTGTGAACATGAGTCAAACGGGCAATGCGGAAGTACACCATTATCAAGAAGCATTAAACTGGTTCAACCAAGGGGAGCTGTTCGCAAAGAAAGCAAACAAATTAGAACATACTGTGAATCCTTGGTCTGATTCTTTGATCAGTCCTCTGTCTCTATGTATCGTCCAACTTTAAGTTGGGGATCTTTTGCAACATGTGGACGAAGAGAAACAATGGAAGATACTCATTTTATGCTTCCCTGCATGTCTGAAGAAAAAGACGTGCATTCGTTTGGCATCTTTGATG…
IM-C7_81.5	CL396Contig2	ATGGGCAGACTCATGCATTGGGTTCGAGAAGCTGCAGTCTGTGGAGCTCGTCGGGTCAGGGTCTCGTGTTCATGCTATTGCTAGAGTTTTGGCAGGATTCTTTAGAAGGGAGCCTAGTCGCACCATCAATGTCAGCGAGTGTGTGGCTCGGGGTTGTGCGTTGCACTGTGCAATGCTTAGCCCCACATTCCGTGTTCGCGAGTATGAGGTGCAAGATGTAATTCCTGCCTCAATAGGATTTTGCACTGAAGAAGGCCCAATATCAACATCATCTAGCAACGCGGTATTCCGGAGAGGCCAGCCCCTTCCCAGTGTTAAGATCATCACATTGCATAGGAACAGCGGTTTTACTTGGATGCATTTTATGTGGATGAGAATGAATTGCCTCCTGGCACCTCA…
IM-C7_46.5	CL397Contig7	TTTGTGAATTTTCCCCCTAGTATATTTTGTAATAGTTGTTGGTGATGGTGGTGGTAGGTTCAGATGGTCCTCAAGACGGAATCTAATGGATTTGATGTCAATCAGAGGAAAAATGTTATTATGAGAGGAGTCCTTTCAGTAACTGTTATATCTGCAGAGGACCTACCAGCAATGGATGTGATGGGGAAGGCTGACCCATTTGTCGTCTTGTACCTCAAAAAGGGGGAAACCAAAAAGAAAACAAGGGTTGTGACTGAGACATTAAATCCAATATGGAATCAGACCTTTGACTTTGTAGTAGAAGATGCTCTGCATGATTTGCTCATGGTGGAAGTATGGGACCATGATACGTTTGGAAAGGATTACATAGGAAGATGCATCTTGACGCTTACCAGGGTC…
IM-C6_83.5	CL3983Contig1	GAGACATGGGGCCCCGACGAGCAGCGCCGCGCCTACGAGGCCATCGCCCGGTTCGAGCGCGACGGACTCGACCGCCTCCAGATCATGCCCGGGGCCTCCGAGCTCTGCGGGTTCCTCGACGCCAGGCAGATCGGGAGGGGTTTAATCACACGCAATGTGAAGGGAGCTGTCGATTTGTTTCACCAAAGGTTTGGTATGATGTTTGTGCCTGCATTGAGCAGAGAATTCCGTCCCTATAAGCCAGATCCAGCTCCATTGCTTCACATTTGCTCCACTTGGAAACTTCCACCAAACGAGGTGATCATGGTTGGGGACAGCCTCAAGGATGATATTGTTTGTGGAAAGAGAGCTGGTGCTTTCACTTGCCTACTTGACGAAACAGGGCGATATGGCCCCCAY…
IM-C4_70.5/71.5	CL4011Contig1	ATTGGGTCGGGGTATTCTACTAGGGCGACGACTCGTTCCTCAAACCGTCCGACGCAGGCTTGATCTATGGAAGGTTGTACAGTCCTACTGCCGGAGGCAACCGCCTTGGCAAGAACGTGCTGAAGACTGACATTATCCATCACCTTGACAAATGTGAATTGTCACCGGAGGACGTGAAGATTGATTACAACAGGGGATACTATCCCATGGCTGCGTTGTTGAAGTTCCCTTCCAAGGAATCATTTAACAAAGCAGCAAGGCAAACAGGTCGCATGTACAGGCTTGAGAGGGCAAGTCGCGAGCTGTGGGAACAAAAGCCATCTCTTGATGGAAAAGCTGTGCTGTTGCAAGGAGTCCCTCGAAATGCTCAAGCAGATGATATAGAACGATTTTTGAGCG…
IM-C3_44.5	CL4050Contig1	ATGGGGACGAAAAACAAAAGCCCAAGATTCGATTCCAAGCTTGGTCGATCGTGCACAAGGAGCAAGCCAAGAATCCTAATACAGGTTCATCGGCGATCCATGGCAGCGGCAAGCCGATTCGCGGCTGCGTGCGGCGCTCTCAGCCAGTACGTGAAGGAGGCTGCAGATCACAGGGCTCAGCTTGCGCGGCCGGCCCCATCCCCATCCCCGGCCGTGCGACCTCTCCCCCTCATGCCGGGCGCCGATGTTGCTAGCAGGGGAGAAGAGCCCGAGGCGGATCCGGCGAGCAGGGCYGCGGCAGCGCAGCTCACCATCTTCTACGGCGGGAGGGTACTGGTGCTCGACGACTGCCCGGCTGACAAGGCGGCCGTCCTGCTGCGGCTCGCCGTTGCCGCGGCC…
IM-C1_71	CL4074Contig2	GTTGGAACTAGAAAGGAGAAAGCAATGATGGCTGAATATAGACAGAAACAATGGCCAAGACGCTTCAAGAATGGATCTCACTTGTGGCCTTTAGCATTGGAAAAGAGAAAAGAAGGCCGCTGCCCACTTGAGCCTGGGGAAATAGGTTTTATTCTGCGTGCAATGGGATATATGAAGGAGACTCAGATATATGTTGCATCAGGGCAAGTGTATGGTGGAAACAATAGAATGGCGCCACTGAGGAATATGTTCCCCAATTTGGTCACCAAAGAAGATCTTGCAAGCAAGGAGGAAATAGAGCATTTCAAGAAGCATGTAACCAGCCTTGCTGCACTGGACTTTCTGGTTTGCCTGAAGTCGGACGTGTTTGTCATGACCCATGGTGGCAATTTCGCCAAG…
IM-C1_32.5	CL4083Contig2	ATGGGCATCTGAAGCGTAAGAGGGATGGTCTTGCCCAGATGCTTAACTGGGTCCGGCTTCTGGCGAAGAGTCCAGGTGAACATCGGATTTTGCGACAGAATCCTGACAGCCTATTCTCCTTGACACTTATGCTCCGTCGCCAGATGTTTGCAAATTTTAATTGCAGCAAATTGCCATATGAGACTACCTCGCCGCAGAGTGGACTTACAAATGAGGAGTACGATGGATGGGATGATCAACTGTGTGCAGGTGGGAATAGTGACAGGATTTTGCAAGCACGAGCTCGGCGTATTGGTTTAGCAGATGTTCCAGATTGGACTGGGAAGACTCCATTACTTTACGAYGAGCCGCATGCGTTGAGATTTCTAGGCCAACCTCTATTGCCTCCTGAAAGTAATG…
IM-C6_83.5	CL410Contig6	ATTAGACCAGACCAAGAATATCTCATTGAAGATTGCAGCAAACATCTTCTCAGCAACCACAGGAACAACTTCAGCAACAGCAGCAGCAGAACCAGCAACAGCAGCAGCAGCAGCAAAATCAACAGCAGCAAATGCAACAGAACAATAGAAAAAGAAAGCAAACTACATCGTCAGGCCCAGCAAATAGTACTGGAACAGGAAATACGGTTGGCCCTTCTGCCAACTCTCCGCCGTCAACTCCATCCACACATACACCTGAAGGACTTGGAATGGCTGGCAATATGCGGCATGTTCCAAAAAATTTAATGATGTATGGCGCAGATGGAGCTGGACTTGCATCCTCGTCAAATCAAATGGATGATCTTGAACCTTTTGGTGATGTTGGCTCATTAGATGATA…
IM-C2_54/49	CL4137Contig1	GCATGCCAGATTGCAGGAATTTTCCCTGAGAATTTCAGAGTTGTGAAGGCTGACTGTAGTAATAATTATGCTGTTGCACCTGAAGCAGTTAGCGAAGCCATTTCTGTTGACTTGTCATCTGGGTTGATACCATTCTTCATCTGTGCAACAGTAGGCACAACATCTTCATCGGCCGTGGACCCCTTGCATAAAATAGGAACGATAGCACAGGCCCACGACATGTGGTTCCACATTGATGCTGCATATGCTGGAAGTGCATGTATATGCCCAGAGTACAGACATCACCTTGATGGGGTAGAAGAAGCTGATTCATTCAATATGAATGCACACAAATGGTTTCTCACAAACTTTGATTGTTCCTTGTTATGGGTTAAGGACAAGAGTTATCTCATAGAAGCA…
IM-C6_65/60	CL4200Contig1	TATTGGGGGGTTAGTTCTTGCCCGAGACGCCAGCCGCTGTGCCTGTTGAGGGGATCGATCCGGTTCTCGTTTATGATGCTGGCGCGGAGATTAACCAGCTGCAGTGGGTGGCCGGACACCCTGACTGGATGGGAATTGCCATTGAGAACAAGGTCCAGCTTCTCCGGGTCTGACAACAAGCAGAACAATTCTGAAGACACTCAATTCAATGGGAGCCGTGGGATTTCAATCTATCTGTTCACACGTGTCTAGTTGTGGCAAACTCTTAGCATATTTGGTACACCATTAACATGRAAGAAGTCATCCTGCTCGCTCTCTCTGGTGAGTTGTATTTTGCTACCAACGAATGATCATGTTGTCAGTATGGACCTGACTACTGTGAGTAGATTGATCTCACTG…
IM-C3_36	CL423Contig2	GCATGGGATCAGCCTCGAGCGCGAGCGCGGCATCACTATCTCCTCCAAGGTCACTTCTGTTCCTTGGAAGGAGAATGAGCTCAACATGGTTGATACGCCTGGCCACGCTGATTTTGGTGGTGAAGTTGAGCGAGTTGTTGGGATGGTGGAAGGGGCGGTCTTGGTTGTTGATGCTGGGGAGGGACCTTTAGCACAAACCAAATTCGTTCTTTCCAAGGCTTTGAAGTATGGCTTGCGCCCAATCCTCCTCCTCAACAAGGTTGATAGGCCTTCAGTTTCTGAAGAAACCTGCGATGAAGTTCAGAGCTTGGTCTTTGATCTTTTTGCAAATCTGGGAGCTACAGAAGAACAGTTGGATTTCCCAGTTCTTTACGCATCAGCTAAAGAAGGGTGGGCTTC…
IM-C4_70.5/71.5	CL42Contig3	ATGGGGTGCTCACGCTGGACGATCTCAGGCTGGGGGGACACCTCCGAGGAGTTCACCGGCATGTCCTCCATATCCACCACCAACGACGACGAGACCGCCGACTCCATGTTCTACATCTCGCCCAACGGCAGGTTCAAGAGGAAGATCCGGTCCTGGAGCAGAGGCATGCTACTCGGGAGCGGATCCTTTGGGACCGTCTACGAGGGGATCAGCGATGAAGGTGTCTTTTTCGCGGTAAAGGAAGTGTCCTTACATGATCAAGGGAGCAATGCGCAACAGTGTATTTTTCAGCTTGAGCAGGAAATTGCACTCTTGAGTCAGTTTGAACACGAGAATATAGTGCATTATTACGGAACTGACAAAGAAGACTCAAAACTGTACATCTTCCTTGAACTAGTG…
IM-C4_10/46.5	CL42Contig9	ATGGGGCTAATGAATTCAATGCCTTCCCTGCTGGTACGTGAACAAGCAATATTACTCAATCTTGGTTCGTTGAGAGCAATTGCTATGCATGAACGTGTCCTTATATTCAACTATAACAGCCCAGGAGGAAAAGCTTTTTTAGAGTTATTACTACCCCGTTTAAATCCGAGGAACATCAATGGTGGGCCTGCAATGCCTTTTCAACTTGAGGTTGTTGAAGCTGCACTTCTTTCGAGAATACAAAGGTTGGAGCGAAGATTAATGCATGTTGAACCTCGAGTAGCCACATTGCTTGAAGTTCTACCAAATCGGTTGACAGGTGATGTTTTGGAGCAGCTTCGTCTAAGCAAACAATCACTGGTCGAACTGGGTTCACGAGCAGGTGATCTCAAGCAAATG…
IM-C5_40.5	CL4302Contig1	CTTAAGCAACGTTTACAGGCTGGAATATTTGACAATGTAGGGAGTCATTGTTGGTACCATGCAAAAAGATGGCATAAGGGGCTTCTTCCGTGGCACTGGAGCCACTCTTTGTCGTGAGGTTCCTTTCTATGTTGCTGGAATGTGCCTTTATGGTGAAGCTAAAAAGGCGGCACAGCATGTCTTGAGCAGAGACTTGGAACCATGGGAAACCATAGCAGTTGGAGCACTGTCTGGAGGTCTTGCAGCGGTTGTCACCACCCCCTTCGACGTGATGAAGACCCGGATGATGACCGCCCCTCCAGGCACGCCAGTCTCCATGCAGTTGATAGTCCTCTCCATCCTACGGAACGAGGGCCCTCTCGGGCTCTTCAAGGGCGCGATCCCGCGCTTCTTCTGGAT…
IM-C7_46.5	CL4335Contig2	TATTGGGTTCTTTAGTTTCCTTGGTTACAATGATTGGTTCATATCTTTCTACAATGTTGCCTTCACATCTCTCCCTGTCATTGCTCTAGGTGTTTTCAATAAAGATGTCTCTTCCAGTGTTTGTCTCGAGGTCCCTTCGTTACATCAAGATGGTGTGAATAATATATTCTTCAGCTGGTCTCGTATACTCAGCTGGATGCTAAACGGACTGTGCTGTTCAATCATAATATTCTTTGGTGCTCTCAATGCTGTTCTCATTCAGGCTGTCCGACAGGATGGTCGTGTTGCTGGGTTTGACATCCTTGGAGTTACCATGTACACTTGTGTGGTGTGGACCGTCAATTGCCAATTAGCACTCTACATCAGCTACTTCACCTGGATACAGCATTTCGTCATCTG…
IM-C3_27	CL438Contig3	ATGGGGACCGCGGTGGACGTCGTGGCCTTCTTCGCAACGATACTGTGCCTCAGAGACCCGCACACGCTGTTCAAGCGGGTGAACCATACTGAGTCGCAGCGCAAGCGCATCGTTCATCGGAGCCTTAGCCTCGGCGACGTCAAGTTCGTCAAGAACGCCATGAAATGCACAGTTAACGATGTGTTGGTTGGGGTCACGTACGCTGCCCTATCACGCTATTACTTCCGGAAGTCAGGTGACACCGACAAGGAGATACGTGTGCGCTCAATACTTCTCGTCAATTTAAGGCCAACCACAAGCCTACACGCATGCGTTAACATGATAGAATCCGGCAAGGGAAGCGATGTGGAATGGGGCAACAAACTCGGCTTCATCATCCTTCCGTTCTTCATAGGCAAG…
IM-C6_75	CL4563Contig1	CCATCCTATCGTCCTGCACCAGTTACAAAATCACGGAGCAATTAGCAAAAATGAAGCCCTGCTAGAATAATCCCATATCCTCCTTAAATCCTTATCAGGGACGCTGGGCTATCAAGGGTAGGGTTACTGCTAAGGGAGACATCCGCCGATACCATAATGCAAAAGGTGAAGGCAAAGTGTTCAGCTTTGACCTGCTTGATTCTGATGGGGGTGAGATACGAGTGGCGTTGTTTCAACGCTCTTCTTGATCGCTTCCATGAAGTTGTGGAAGTTGGTAAGGTCTATGTGGTATCAAGAGGAAACTTGAAACCTGCACAGAAGAACTTTGACCATCTGAACAATGAGTGGGAGATTATGTTGGAGAATGGATCAACAGTTGAGCTTTGTCCTGATGAGGAT…
IM-C5_91/80.5	CL4685Contig1	TTGGGGCAGGTTACGCTGTTTTGGACTCTGTCCGCTGACTCTATATCTATAGCAGCTCGAGGTGAGAAGAAAAGCGGGTACCTTGCTGTCGGGTTCGGGAGTGAGATGGTGAACACTTTTGCGTATGTTGGCTGGGTAGGCAATGATGGAGTTGGGAGAGTCAAGACTTACTGGATTGATGGAAAGAGTGCAACAGGTATCCACGAAACACCTGAAAATTTAACCTATGTTAGGTGCAAATCAGAAGATGGCATTATTACATTTGAGTTCACTCGTCCTCTTAAGCCTTTATGTACTGGAAGGGTAGAGTGCAAGAATATCATTGATCCAACCACACCCCTTAAGGTTGTTTGGGCCATGGGTGCAAGCTGGTCGGGAGATGATCTGACAGACAGTAAT…
IM-C4_10/46.5	CL4690Contig1	GATACAATTAGAGAAAGCCTAATGGTTCCAGTCCGTATATGCAGAACCCTGCTGCAGATACATTCAACCCTCCCAGTTTCTCACAGAAAGCTGAAGCTGCAGCCCAGGAGACCCAATTAAAAGCTTCTCGCGACGTAAGGTTGCTAATGCGATGGCTGCTAAAGCAAAACTTGTACTCCGCGAACTAAAACCGTTAAAGCTGACCTAGCTTTTGCTAAGCAGCGATGCAGTCAGCTAGAAGAAGAGAACAAAATGTTACGTGAAACTAAGCAGAAAGGGGTCAAAACTGAAGAGGATGATGACCTGATCCGCATGCAACTAGAGGCATTACTGGCTGAGAAATCAAGGCTGGCACAGGAGAACTCCATGTATGCCCGTGAAAACCGTTTCCTCCGCGAA…
IM-C3_55	CL469Contig6	GCCGCCGCAGCAGCCAAGAAGGCTGCGGCGGAAGAGGTGGTGGATGTGGAGGATGAGGAAGAGGAGGAGGAAGAGGAGGCTGTTGATGCGGAGGACGACGATGACGATGACGACGGTGACGAGGAAGACGACGACGAAGACGATGGTGACGAGGAGGACGACGGGGGAGAAGGGGTCGGCGGGGCAGCAGGTGGTGGACATCTCCGACGAGGAGGAGGAAGAAGCCGGCGACGAAGAGGAGGGCGGCGACGATGATGACGACGACGACGACGATGAAGATGATGAGGAGGATGACGATGAAGTCGAAGGGGAGGAGGACCCCGAGGAGGAGCTGGGAACTGAGTATCTKGTGCAGCCACTTGGCCGTGCTGAAGATGAAGAGCATTCTAGTGATTTCGA…
IM-C7_46.5	CL4714Contig2	ATGGGAGGCAGAGTAGTTGTTTCTCAAGAGGAACTTCAGCATACAGGGGTGTAACAAGGCGCAAAGATGGTAAATGGCAAGCACGAATTGGTAGGATTGGTGAGAGTAGAGACACCAAAGACATCTATCTTGGCACATTTGAAACTGAAGTGGAGGCAGCTGAAGCTTATGACCTAGCAGCAATTGAGCTCCGTGGTGTTCATGCTGTGACCAACTTTGATATCAGCAATTACTGCGAAGATGGTTTAAAGAGACTTGAAGAAGGCTGTGAAGATGGTTTGAAGAGACTTGAAGAAGGCCGTGAAGATGGTTTGAAGAGACTTGAAGAAGGCCGCGAAGATGGTTTGAAGAGACTTGAAGAAGGCCGCGAAGATGGTTTGAAGAGACTTGAAGAAGGCC…
IM-C4_67.5	CL4720Contig1	GATCAGATTACAGCAGCAAAAGGACTAAGCACAGACCTGCTGAAGTACAAAGGTCCATACACTGTGCAAAGACAATTGTTCGTGAGGAAGGCATTTCGGTTTGTGTCCGGGGCATCACCAACTGTCATGCGTAATGGCGCAAACCAAGCTGCGATGTTCACAGCCAAGAACATGTTCGACATTGTTCTCTGGAGGAAGCATGAAGGAGATGGGAAGGTTCTCCTGCCATGGCAGTCTATGGTCTCTGGGTTCCTTGCGGGAACTGCAGGGCCAATCTGCACTGGACCTTTCGATGTTGTGAAGACTAGGCTGATGGCGCAAGGGAGAACCGGTGACATCAAGTACAAGGGCATGTTCCATGCGATACGAACAATACACTCYGAGGAGGGCCTCCGAGCC…
IM-C6_39.5	CL4875Contig2	ATGGGTAAACCATATGACAGCTCTGCCCTCGTCATGAACAACATCTTGTTAGATGGGCTGTTCATCAGCTTCATGACATTGATTCCCTGACAAAGATGGTTGATCCTTCTATTCGTGGAGAGTGTTCTGAGAAAGTATTATCACGTTTTGCCGACATCATCAGCCGTTGTGTTCGGCCGGAGCCAGAGTTCAGGCCACCAATGTCTGAAGTAGTCCAAGACATAGCAAGCATTTTAAGCACTACTGGTGAGGAATCAGAGTGAAAAACAATCCGAGGARGATGTCATATATATCGGATCTTGGCGGCAGCGTAGCCATTCAAGTATTCTGATGAAACATCTACCACATTYTGGGAAAATCCTGTCAATATTTCTAATGGAGGAAGCATCTACCACATTC…
IM-C3_55	CL4896Contig1	ATTGGGAGGTTGACACAAGGAATGGGAGCGCGAGCACTACCGCCTCCTCCACGACGACGGAGACGAGAAGGACGACCACATGAAGGACTGGGAGGAGTTCCTCAAGGAGGAGGAGGACTTCATCAATGACGACGATCGCTTCAACGTCTCTGACCGCATCCGCGCGCTTTTCCCCAAGATCGACCTTGACCCGCAAGACGGCTTCGTCTCCCTCGACGAGCTCATCAGGTGGAATCTCGAGCAGGCAAGGGGCGACCAGCTCCATCGCTCTGCCAGGGAGATGGAGCTCTACGACAAGAACGGCGACGGGATCATCTCCTTTGGGGACTTTCAGACGCTGCGCAAAGAGTCCCATGGAAAGGGCAATTCATTGGGGTTTCCGTGGTGGAAAGAGGAGCA…
IM-C1_62.5	CL4946Contig1	TCATATTTCTACATTTTTTGTGTTTTTTATTGTAGTATTAGTTTGACAAAAAAACAGTCTTTTTAGGGGACTATAATTGGAGTATGAATGTATGATTGCCTTAATTTTACAGTTCTATCTTACTGTCATTTTGGTTATAGGTTAAACTGTCTCTGCAGATTTCATTGCATTGGTGTAAAAGCACTCGATGTTTTCATTCTCTGTGAATACAATGACCTGTATATAATTGCTCCAGTGGATTTTGATGGGAATATTAGTTACTTGATTCCTTCTATGGAGCTACAGTTCTTGACGATGACACTTTCCTGAACAAAGACCTGGTTGTTTGGTCCTTCCGTATTCACTGCCTCAGAGCAATATTTAGTTTGTCAATATATGTACTTCTGCAATTATGTGGCT…
IM-C1_71	CL497Contig2	ATGGGACAGGGTCTCTCGTCAGCCTTTCTGAACAGGAACTAGTTGACTGTGACAGATCCTACAATTCTGGCTGTGGTGGTGGGCTCATGGACTATGCTTATAAATTTGTTGTTAAAAATGGTGGAATCGACACAGAGGATGATTACCCGTTCCGTCAAGTAGATGGAACATGTAACAAGAATAAACTGAAAAGGCATGTGGTAACAATCGATGGCTACAAGGATGTACCTGCTAACAAGGAAGACTCGTTACTACAGGCTGTGGCTCAGCAACCTATTAGCGTAGGAATATGTGGCAGTGCTCAAGCATTTCAGCTATATTCCCAGGGAATCTTCGATGGTCCATGCCCAACGTCTCTTGATCATGCAGTGCTAATTGTGGGATATGGTTCTGAAGGTG…
IM-C7_46.5	CL500Contig2	GGCTGATCTTGTTGAAGGGGTCTCGAAATTAAGTCACTTGAGCAAACTTGCTCGGGACAACAATACTGCAAGCAAGACAGTTGAAGCAGATCGCTTGCATACGATGTTTCTTGCAATGGCCGATGCACGAGCTGTTCTCATAAAGCTAGCAGATCGTCTGCACAACATGAAGACGATAGAAGCTTTGCCTTTCGTAAAACAGCAAAGATTTGCTAAAGAGACTATGGAAATTTTTGTGCCATTGGCTAATAGGTTAGGAATTGCTAGCTGGAAAGAACAACTTGAAAACATTTGCTTCGAGCATTTGAATCCAGAAGAGCACAAGGAGCTTTCCTCGAAACTTGTGGTATATTTTGACGAAGCACTTCTTACATCTACTCTAGATAAACTTGACAAAGG…
IM-C5_40.5	CL5045Contig1	TGAGGGACCATTTTGACAGAAAACAAGTCACCCTTGAAATCAAGTATCACCGAGAGGCTGTGCCAGAAACTGGAAGCACGGAACAAGAAACTACGCTTCTCAGTACCATTCCCGCTTCTGGCTTTCCCTGTCTACCTCTGGTACAGAAGCCCAGGCAAAGACCGGACTCGCACTTTCAACCCGAGCAGCGGTACTAGTTTAACTACCCAAGGAGAGGCCTGACGTGATCATCTCCACCACCTGCTGGTTCACGATGATCGGGCTGCTCATCGGCATGGCGCGCGTGTTCGGCCCGGTACCGGTGCTCAAGCTGTACGGGGTTCCATATGTTGTGTTTGTGATGTGGCTTGATTTGGTGACCTATCTTCACCACCATGGTCATGAGGACCTCCCGTGGTA…
IM-C1_27.5	CL514Contig5	TTACAAGCTCCAACTTTGGGGAGTCTAATATACTTCATGATGGCTCCAACATTATGCTACCAGCCAAGCTATCCCCGAACTTCATATNTTAAAAAGGGTGGCTGATTCGTCAAATTATTCTGTACTTGATATTTACTGGTGTTCAAGGCTTCATCATTGAGCAATACATAAATCCAATCGTTGTGAACTCTCAACATCCATTGAAGGGAGGACTCCTAAATGCCATAGAGACCGTTCTGAGGCTCTCATTACCAAATGTTTACTTGTGGCTTTGCATGTTCTACTGCTTTTTCCATCTCTGGTTAAATATACTTGCTGAGATTCTTCGTTTTGGTGACCGTGAATTCTACAAAGATTGGTGGAATGCAAAAACAATTGATGAGTATTGGAGAAAATGGA…
IM-C4_10/46.5	CL5190Contig1	TATCTCCTCTACCAGTGTACAGGCATCAGACATACGCCCTCTTCCAGTCTTACGAGAAACGATGGATTATCTTTTGGATTTACTGAATTCTTCAGAGTACCCATTTGATGTAGTTCATGATTTCATATTTGATAGAACAAGGTCGGTGAGACAAGACCTTAGTATACAGAACTTGGTGAACGATCAAGCAATTCACATATATGAAGATGTGATAAAGTTCCATATTCTATCCCATCAAAGACTTGCTAGGTCTTGCAAGGATTCTGATGCATCTTCCCTGTGTTACCTGAACACGGAACAACTGATGAAATGTCTTCTTTCTCTGTTTGATATGTATCATATAGTTCATAAAAATGATTCCCACAACACTAGAAAGGCTGAGTATTATTCCTTCTTTGT…
IM-C3_55	CL519Contig2	ATCAACTTTGCATCCTTCCGGAGTGCGGCTGCTTCTTCAATGTCAGCTTTGAAGCAGGCAACTATCCGAGTTGTAGCCATTATAGCGGAAGGAGTTCCTGAATCAGACGCAAAGCAGCTAATTAGCTATGCACGTGCTAACAATAAGGTCATCATTGGACCTGCGACAGTTGGAGGAGTTCAGGCTGGTGCTTTCAAGATTGGTGATACTGCTGGAACCATTGACAACATAATTCAATGCAAGCTGTACAGGCCCGGATCTGTTGGTTTTGTGTCTAAATCGGGTGGCATGTCAAATGAGATGTACAACACCATTGCAAGAGTGACAGATGGTATTTATGAAGGAATTGCAATTGGAGGAGATGTTTTCCCTGGTTCAACTCTTTCAGATCACATTCTG…
IM-C3_12.5	CL522Contig2	ATTGGGTACCCGCCGACCTCCCATGGCGCCGCCGCTCGCCGCCCCGCGCTTCCACGCCGCCCTTCCCCGCCGCCTCCTCCTCCGCCCCCAGAATGGTAAAAGCTCATGCATTATATGGCAGCAAAGAGAAGGCAAAAAGATCCTTTCTTTGGTCTCACCATGGGTAAGGGATCACAATCTTCGGATGATGTTTTCAGCTGGTTTTGTGTGGAGACAGGGAGCTCTTCTAATCCCACAGTCCTTCTAATTCATGGCTTTCCATCTCAGGCATACTCTTACCGAAAGGTGCTACCTGTACTATCAGACAAGTATCGCTCCATTGCTTTTGATTGGCTTGGTTTTGGATTCTCAGACAAGCCTCAACCTAAATATGGTTTTGACTACACTCTGGATGAATAT…
IM-C4_70.5/71.5	CL534Contig1	GCAGAGATTGGAGTATTTTTTCCCATGATCATTCTGAGAGTTTTGGAAAATATTGCACAACCAAATTTTCAAGCAAAGATGATAGTTCTTCGTTTTCTGGAGAAGCTCTGCGCTGATTCTCAAATCTTGGTTGACATTTTCATTAATTACGACTGCGATGTCCACTCATCGAATATATTTGAGAGGATGGTCAATGGTCTGCTGAAAACAGCTCAAGGGCCTCCTGCGGGTACCCCTACCACATTGGTACCACCYCAGGATACCACAATGAAGAGTGAAGCAATGAAATGCTTAGTTTCTATCTTGAGATCYATGGGAGATTGGATGAATAAGCAGCTACGTATTCCAGATGCCGACTCTCCTAAAGTTGAATCAGAGCAAAACGATAATGATGGTGGA…
IM-C2_23.5	CL5533Contig1	GAGATGCTGCAAGACGTGTTCGTGCTTTGAATAGACCTAATTCTGGAGGTCACGTTCTCAAGGGCAAGAAATCAAAGGAAAAGAAAAACATATGTCTCAACTTGGACGGCCCGATGGTGGATCCAGGAGAACTAAAGGCAAAAAACGCACTATGCAATCCTGCAATTCTGATCTTCCAACCAAAAAATCTCGAAAAGAAGAGCACCGAGTTTCTTCTGCAACAGTCTGCAATGGTCTGAATAGCACAGAAGTTAGGGTGAGTAAAAGAAAAGCTGGTTCTAAGCAAAAGAACACTGTTGGTARCAACCATGCTCAGTTTGAAGGAAGGCGCTTCSGTTCAGCTTCTCATTCGCAGACACATCCCGGAAATTCAGTTGGAATAAATCAGCCTTTATTTGA…
IM-C3_71	CL554Contig2	ATGGGGAAGCAAAACCTAAGCAGGAACAGACAAGCGCCGGGACGACGACGAGGAGGAGCGGCGGAGGTACTACCTCAACCTCGGCTACGCCATCCGGACGCTCAGGGAGGACATCCCAGACGTGTTCAGCAAGGAGCCCTGCTTCGATATCTACAGAGATGATATTGTCTTCAGAAACCCTTTCAATAAATTTGAGGGCATTGACAATTATAGAAGTTTATTCTGGGGATTGCGCTTTACTGGACGTATCTTCTTCAAAGCATTATGGGTTGATATAGTTAGTATATGGCAGCCTGCGGATAATGTTATTATGATTCGCTGGATTGCCCACGGCATTCCTCGAGTCCCATGGGATGGCCATGCACGCTTTGACGGCGCTTCCGTGTACAAACTTGATAG…
IM-C6_79	CL561Contig2	GCGAATAAAGAAAGATTCAATTATTACCTACTTTATATGTTGATATCATCTACTTACCACTTCCATAGGTAGCAAATTATATGAGTCAGCAAAGAGGATCAGACTGCCGGAGCTTCCAGCTTTTGCTCTGGAACACTTGCCGAATAGGAATTCCTTGATGTATGGAGACCTGTATGGGATTTCTAAAGAAGCATCTACTGTATATAGGTCCACTCTTCGTTATGAAGGATTTAGTGAGATCATGGCTATCCTGGCGAAAATTGGGTTTTTTGATGCTACAAATCATCCACTGCTAGAAGAAACTAATTGCCCAACATATAGGACATTTCTCAGTGAACTCCTTAATGTCAATGATATCTCCCCACCTAACACAAAGGTAAATGGTGAAGAATCTGGAGG…
IM-C4_10/46.5	CL5676Contig1	ATGGGATTACTATACCTACTTTTCTCCGTCTGTTGAAGATGAAGATGTCTGCCCAACATGTCTTGAAGATTATACTTCAGAGAATCCTAGGATAGTAATGCAGTGCTCACATCATTTCCATCTTGGCTGTATTTATGAGTGGATGGAAAGAAGTGAGGCATGCCCAGTTTGTGGAAAGAAAATGGAGTTCAACGAGACGACTTAGACCTCACGGTGGAGTYAGTGTCTTGGATTAACGTCTGGTAAGATAACCTGAAAATACAGGTATCTGGTCCTGCAAATACTCTGTAAATAGACCCTATAAGTATTGAATCAGCAACATGCTCTATTTAGGGATACTGGAATCCTCRATATGTCGGAACGGTGCATACAAACATTCTTTTTTAGTTTTCTTCAAAA…
IM-C1_54	CL572Contig2	TTACTTTTTTATTTTTGTTTTTTAGGTTTTTTGGTTTTTAGGTTTACCCGTTTCGGTTTACCTTCGTCATGGAAGATGATGATGGATGGGGACTACAGGGATGCTATTAAATTGGTCATTGAATTCAAAGATGGTGGACTGAAACCTGAAGTGTATAGTTATCTTATTGGGTTGACTGCCTTGGTTAAAGAGCAAAAGGAATTCTCAAAGGCCTTGCGCAAATTGAATTTGTCAGTGAAGGATGGCTCAGTTGCCAAACTGGATATTGAGAGCATGCGCAGCATTGAAAAGTATCAATCRGAACTATTAGGGGATGGYGTTCTYTTATCAAACTGGGCAGTTCAGGAAGGCAGCAGTGATGTTCTTGGACTTGTGCATGAGAGGCTCCTTTCATTGTAC…
IM-C2_16	CL573Contig2	TGTCCTTCTTCTTCCGACGCGGCGTCCGCGTCCCCGTCAGCGCAGCAGGAGCTAGTGCGCTCCATCAAGGACTCCTCCTCGCGCTCGACACCAAGACCGGCGCCAAGGCTCTCGAAGATGTTGAGAAAAATATATTCACCTGGCGACAAAACACTTTCTGGTGATGGAGAAGTTGAACCAAACCAGGAGCAGGTTTACAGATAGCCCTTGAAATCTGCAAGGAGGATGTACTTTCTCTCTTTGTTCAGAATCTGCCTTCCTTGGGTTGGGAGGGTAGAAAGGATCTTGTCCACTGCTGGTGCATTTTGTTGAGGCAGAAGGTGGATGAAAGTTACTGCTGCGTGCAGTATATCGAAAATCATGTTGATCTTCTGGATTTCCTTGTTGTTTTGCTACAAT…
IM-C6_19	CL582Contig3	ATGGGGAAATCGAAATCCATCCAAGCCAAACCAGACCCATCGGTTCGAAATCGAAGCCAGCAGACAGAGACACGGACTTCGCGTGCGAGCCAGGCGACGCCGCTGCAGGGATGGACGCCTTCTTCTCGACCTCGTCGGCGGCGGCCGGCGGCTGGGGCTACGACTCCCTCAAGAACTTCCGCGAGATCTCCCCCGCCGTGCAGTCCCACCTCAAGCTCGTTTACCTGACCCTGTGTTTTGCTCTTGCCTCGTCGGCTGTGGGTGCTTACCTGCACATCGCCCTGAACATCGGAGGGTTGCTGACACTGATCGGGTGCATCGGATGCATCGCCTGGTTGTTTTCAGTGCCCGTCTATGAGGAGAGGAAGAGGTTTGGGCTGCTGATGGCTGCTGCCCTTC…
IM-C2_84	CL5842Contig1	ATGGGCTCCTGGCGCAGAGCACTACTCTTCATCGAGGTACCATTCCTATGACCACGGACCAGCTACCCCAGGTCTCGTGCGGTCTCACTCGGACAGAGGACGGAGAAGCTCCTCCGGTTACTACGACAACCCACCGCCACCGCCTGGTGAGGAGGGTGCCTGGACCCCTCATGCGTACTCGAGCAGGCAGCACAGCTCAGGATCGGAGATGTCGCGTCACTCAAGAGAGAGGGAAAGGGAACGAGAGAGGGACTGGCATGACAGGCACTACTACAGCAGCGGTCGGAGGTGAATGAGATTGAACATCTRTAGGCCAGCTGACTTTTGKTTACCAATGAAGAACCTGTTATCTGCAATGTTGTTGCTGACATACCTACGGTAGCTGTTGTGTAGAAAACA…
IM-C4_69.5	CL585Contig5	CTTCCTCAAGCTAAAGAAATCGACAGGGTCTCTAACCACTGACCTAGATCTTCTTGAAACTATTGCTGCACAGGCTTTGAGTGAAGATTCAGTTTACGTGGTGGCATCGAAGAGGTCAACTTTGGACAGGTGCAAGCTTCCAGTTGGAATCCGCCTGTTCGTGTCAGCTGGTCACACGGAATCAGATATCTCCAAAGTATGTTCATCCTTGAAGAGGATTTCTGCGTCCGTCCTTTCAGACCACAGTTGATCCTGGATTCCCTTGAAGACTGAGTGTGTTTGGTATATGTACATAACAGTTATGTACATTTCTAGATCTGATYAACTCGTGTTGTTGCTGAAATTTTTGTAAACTTTGTGGCTGGAGATGCCACGCTTTTGCTGTACATTTCACTGATT…
IM-C3_66	CL587Contig3	ATGGGGTATTACATGAGGACTGGAGATTGTAAATTTGGTGCTACATGTAAATATCATCATCCTCGAGACTGGAGTTCACCCAAATCTAATTATATGTTCAGCCCTTTTTGCCTTCCACTTCGTCCAGGTGCTCAACCTTGTTCATACTATGCCCAAAATGGGTACTGCAGATATGGAGTTACATGCAAGTATGATCACCCGATGGGTACGCTCGGCTACAGTTCATCTCCTTTACCCCTCTCTGACATGCCAATTGCTCCCTATCCTCTTGGCTTCTCTATTGCCACATTGGCTCCATCTTCATCTTCCCCAGATCTAAGGCCAGAATATATTTCAGCTAAAGACCCATCAGTCAACCAAGTAGGATCACCAGTGACCGCATCTGACCCTGCTGGGCCA…
IM-C1_62.5	CL592Contig6	CGGAGCCTTATCCTGACTTCAAATAATTCTCTGAAGACAATTCCAGCTGCATTTAATCCTCCCAAATGTTACTGTTGAGTGGAACCCTGTATGTGGGAATTCTAGTGGAACTCCAATAGACAACCTTTGTCAACCCCGGTCAGCAAACCAGCAAACTTCTAAACAGATACAGGGCACTAGCTTAAATTGTTCGCCTTGCCCAACGGATAAAAATTATGAGTACAACCCGTCATCTCCTATACCTTGTTTTTGTGCCGTGCCACTTGGAGTTGGACTTCGACTGAAGAGTCCGGGAATCACAGACTTCTATCCATATGAAGGTGCCTTTGGGGCCGACGTAACATCTTTATTGGAACTGTTTGTTTACCAGCTGCATATTGAGCATTACATATGGGGGGT…
IM-C3_55	CL5Contig8	GGTATCAACGCAGAGCACATGGGCAATTACCGACTTCCCCACTAAAAGGAGACGCCTTCCTCGCTCCTCCTCCTCTCTCGCCCCACCCGTTTCCTCGCCTCCGCCCCATCCGTCGCCGCCGACGCGACGCCGACCGCCTCGCGACGCAATCTCCACGAAATGGAGGAACCCTGTCTTTCCACGCAGCTTATTGATGGAGATGGCGTTTTCAATGTATCTGGATTGGAGAGCTTCTTGAAGGAAGTTAAATTGGCCGAATGTGGCCTCTCGTATGCTGTTGTGTCTATAATGGGCCCACAAAGTAGTGGAAAGAGTACACTTTTGAATCATCTTTTCCGCACGAATTTTAGGGAGATGGATGCTTTCAGAGGAAGGTCACAGACAACCAAAGGTATATGG…
IM-C7_65.5/69.5	CL612Contig2	ATGGGGGAGCTCGTTGGAAGTGAAAGCTTGGGTGGCAATAATGCAGATTTACTGCACATCACAGAAAACGACATGGGAAATGTCCTTGCTGAAAAAGTCCACTTCGGTGGGAACGGAGTTTCTCAGAGCGGCCTCCATGAAGAGCTAGAGGTGTGAACTCGGATGGATCCAAGAAGTCAGCACTGAGGGTTAGTCTGATGTCWACAGCATGAAGTTGGAGAACGGRGGAATGGAGGGTCTGGTGTCTCTTTGGTAAGTTGCTCAACTCACAAACTTTCCTTTTGGACACAGATCTGCAAAARCACTGGGTATCCTTGGAAGGAAGATGGTGGAAAATCATGTCAGGCAATGACATGGCAAAAACAGCATTCAAGCAAAGTTTCCGTCATGGGAGGCCAT…
IM-C1_71	CL619Contig4	ATGGGGGAACACGTATCCAGCAGCTCTAGAAAGTAGAAGTGCCCTGGCGAAGCGAAGAGGGGATTGGATTACCTGGGGAAAGAACAAGGATTTCCTTCGCTGCGTGCAAGGCCCTTCAGTCTTCCGCGCTTCGTTTCTGCGCCGACCGGATCTCCAGGAGGCATGGATGGGAAGAACTTCAGCAGTGGGCAACAAGCTCAACAAGCTAAGTTAGATGCGTTGTCACCTGATCAGGGCGCCCTGACGCCCAATGCAGATTCTGTCACCGGAAAGGTGAGTCCGGTGAATGGTCATGAACCTGTAGATATGAACATGGAAGCTGCTATCTCCGCTGATGATGTCATGCGAGCCGGAGGCTTCGGTGCAAAAGACGACATTGGCAGCCTCCTACCCACGGCT…
IM-C5_40.5	CL621Contig7	ATGGGAAGAAAGGGAGAGTCGTGGAGAGGAGGAGGAAGAAGAAGAAGACGACACTGCGCGCGCAGGGCAGGCAGATCCACGCACGCACGCGCCAGTCCGCCATTCCTCGGACTCGGAACCATCCCTCCCCGTCCTCACCTGCGTCCGCAGATCTATCCCCCCCTTTCCGCCGCGCCGTCTCTTGTCGGGAAAGCTTTCCTCCATGGAGTGCGTCCGCTCCGGGGCTCTTGATCTCCGGTGCCAGGGGAAGGTCTTCGGCTCCGTGACGTCATGTGGTAAAGCTGGCTGTTCTACGAATCTTGCTGGTTCTGCCAAGCAAAAGGCTTGCACGCCAAGGCTAAACATTTGCAGTTGTCAGCGAGTGGAACATCTAGCTTGGTTCACAGAGGTCCAGTGCTT…
IM-C2_63.5	CL636Contig3	ATCAACGCAGAGTACATGGGGGAAAGGCCGGGCCGCGTCAGATCAGTGAAGCCCATCCCCACCATCGCATCCCACACCCACAACTCCGGCGGCGGCGACCAGGCGAGAACACCAGCACCAACGCGATGGCGACTGCGCTCAACCGCGGCCTCCGCTCCGGGATCCGCCTCCTCGCCAACGGCGCCGAGGCCTCCAAGCCAGCTTCACGTGGATTCCATGCTACCGGGGTGAAGAGGATGGGAGGGCACGCGGCCCATGATGGGGAATACTACCTCCATGCCAAGCACATGTACAACTTGCACAGGATGAAGCATCAGAAGCTGACAGCATGGTTTTCCGTGCTGGGAGCAGTAAGCATTGGCGTCGGTGTCCCAGTATACGCGGTCATCTTCCAGCAGA…
IM-C6_39.5	CL639Contig5	GGTAGGGGCTTGTCGCGGGCCCGCTCATAACGCCGTCCACAAGCGTGCACGAGCTCCTCGAGTGCCCTGTCTGCACCAACTCCATGTACCCGCCCATCCACCAGTGCCAAAACGGTCATACTATTTGTTCAACCTGCAAAACCCGGGTGCACAATCGCTGCCCGACATGTCGACAAGAGCTCGGCGACATCAGGTGTTTGGCATTGGAAAAAGTCGCTGAATCACTTGAGTTACCTTGCAAATACTATTCGCTTGGTTGCCCAGAGATCTTCCCGTACTACAGCAAACTGAAGCATGAATCGCAGTGCAATTTGAGGCCATACAACTGTCCKTATGCAGGATCTGAATGTTCTGTTGTTGGGGACATTCCTTTCCTTGTCACACATCTCAGAGATGATC…
IM-C4_10/46.5	CL64Contig6	ATGGGGAGGGGATCGCCGACCTCTCGCCGCCGCGTCCAGCCTCACCCTCCGCAACGCAAAGCCCATAGACAAGTTGATCTCATGTATTCAGGAAGAACAGTGGCATCCAGAGTTTCCTGTTCATCGGGAAACAACGGAAGCTTCCCACTCTGCCTTTGCCCCGGATTTCTTGGATTCCCCGTTGTCTCCGTGAACTTCCACTTGTTCAAGGCCATTGTTCGCAGTCCTGCATCTTCTGTTGTCTTCGGTATTTGTGGACGGAGGCTCCCTTAGACGGATCTGCTCCATAAAGTGTTTGTTGTAGTTTGAGAATTGATAGCGGGAAGCCACTCAGTTACCCTTAGCTGGAATAGTGGCATCAGGACTCAGATAGCTGAATCTTGTGTCCTTAAAGATGGT…
IM-C5_22.5	CL658Contig1	TCAACGCAGAGTACATGGGGAGGAGATGACTTTGGATCCTACAGTGTGCATGATTGGTGAAGACGTTGGTGACTATGGAGGTTCATACAAGGTGTCCAAAGGGTTGTCTGAGATGTTTTGGAGACCTCCGGGTGCTTGATACTCCTATTGCCGAGAACTCATTCACCGGTATGGGAGTTGGAGCAGCAATGAAGGGGCTGAGGCCAGTTGTGGAAGGCATGAACATGGGTTTCCTTCTCCTCGCATACAACCAGATCTCAAACAACTGCGGCATGCTTCACTACACCTCAGGTGGTCAGTTCAAGATCCCAATTGTCATCCGAGGCCCTGGAGGTGTTGGCCGTCAGCTTGGCGCGGAGCACTCGCAGCGTCTCGAGTCATACTTCCAGTCAATTCCGG…
IM-C4_10/46.5	CL660Contig1	CATGGGGCTTCCATCCGGAAGCCCCTCGCTATATCTCCTCCTCCCCACCCGGATTCCGAGGCTGGCGGCCGTCTTCTTCTCCCCGTCGCCGCCGGAATCTGGGAAGGGCAGCTAGTTTTGCAGCTCGGGCTCTCGCGCCCCGCCGCCTCCGGAGTTCGATGTCCGTTTGTACCCGATGGATCCGCACCGCCTGAACTGCCCCGCCGCCGCCGCCGCCGACACCGCCGACACCGAGGACTGGGATAATGACGACTTTGTGATTCCAAGCTTGAGCGTTGAAGAATCTGATCAGGGTGACTGGGAAGTTTCACAGGCTTCTGCACCTCAACCACCTCCAAAGCAAGAGCCTACCAAGGACACGGAGAACATCTATCTTGGTCCTCACTGGGCAGCGCCATC…
IM-C5_40.5	CL689Contig3	CGGCTAGCAGTCTCAGTACAGCCACATGTCCACTCCCACTCCTCCCACCTAACCTCCGTGTTCCATCGCGTCGCACGGCAGCACGATAAAACACCCACGCTCTTTTGCTGTCTCTCCGTGCATCTCTTCCAGAATAAGGGCATCTCTGCTGCTTCAGTTCATCCTCCAATCAAAAGTTCTCTCTGCTGATCACTGCCTCTGCAAAGAACAATGGGATCGGAGCACGAGAAGACCGTGGACGTGGAAGGCATCCCCTTCCCGCAGGAGATCATCGCCGGCGCCAAGACGCTCTCGCTCGTCGGCCATGGCGTCACGGACATTGAGATCCATTTCCTCCAGATCAAGTTCAACGCCATCGGGGTCTACCTCGACACRGACGGCGTCATGGAGCATCTGCAG…
IM-C6_75	CL68Contig1	ATGGGGAACAACAAGAAGTCAGAGACAAATATGCAAATATTGCTAGTATTCTTGCACTGCCTTAGAAAGCAAAAGCTGGATGAGTTGAATGAGATTCAAACTGATCTGCAGTACATCAAAGATGATATAAGCAGCGTGGAGAGACATAGATTAGATTTGTATCGAACAAAAGAAAGGTACTCCATGAAGCTGCGCATGCTTTTAGATGAACCTGCTGCATCAAAGATGTGGCCCTCGCCTATGGACAGACCTAGCAGTCCCTTTCTCCCCAATTCCCGGGCACCACTTAATGCATCATCTCCAGGGGGTTTAAATAATAGGAAACATGATTTGAGAGCTCAAGTAAGCCAGCAAGGATATCAAAGAAGAGATGCCCTTGTTTGCCCAGACCCTCCTAAT…
IM-C6_19	CL7106Contig1	CATTGGTTCTGTATAAACGTACATTCTGCCCATTAAAGGATTTATCTGTTGCTGCCAGTATTTTGTTCAGACATTTCTTGCAGCTGTTAAATTTTGCTGATAAATGTTACTTATTATATGAAGGACCCTGGTCTACCACCTATTTTGGAAGAACCACATGCTCATTCAATCCAATATCAACATGAGATGCTGGGAGAGGAAATCAATAGTGGTGTTACAGTGCCCATTATGGAAGATATGGTACAAGGCGCCATGCCATGTCATCTGTCTAGTGAGGACATGTCACTTGTTTTGTACAAACCAGTAAATAAACCTGCGCTCTTAGGTCTCAATATCGCAAGCCCTTCAATCATAGTCAGTTCAGACTTGATACGTAGTCTAAAGAATCAACCTTTCAAT…
IM-C4_10/46.5	CL713Contig1	GTTATTTTGTTTTCCCCATCATAATGGAGCTGGTCAAGCACCCGTAATATCTGAAGTCACGCGGAAATCTCGCGGAAATCTCGTTGCTCAAAGTTACTTTAACTATAAAAGCTGGCATGCCCTTGATGCAGGAATTGGCTGTTCTATTTAACCACAGGACGGGCTTACAAAAACATTCCTATGATAGCAACAACAAAAAGGCAACATTTGGACAGACCAAACATCATCCATTGAATGCCCTTCGAAGTGTTAGTGCACCTCTCATGGAATCACAGATATCAAAATTAGATTAACCATTTTTGTGTAAACAAAATGGTTAGTCCGAAAAGAGGTTTCATGGCCCACAGCTCAAAACACAAGTACATGTCCACGAATGCTGAACYTAGTCAGCAACGGTTG…
IM-C3_66	CL7155Contig1	GTTACGTCGCTACTCGGAGCCGTATGACGCGGGGAACGTGCTGGTGGTCTTCTCGCTGCATTGCCATTTGGTGCTGGAGGCAGTGCTGGTGATCAGTCTCAGAAAATGATTCAGCCCAGCTTTGGGGAGCCTGGCCAGTGCTTTCCACTCAAGGGGAGCAGCGGCTTCGTGGAGATCCACCTCAGGAAGGGGATAATCCCGGATGCAATCACACTCGAGCATGTGTCCAAGGATGTGGCGTACGACATGTCCACTGCACCAAAGGACTGCCAGATTTCGGGCTGGTACCAAGCGGCACCTACCGAGACCCCTCCAAGCCCTGCTGCAAAGGTTTACGCCTTGACTGAGTTCACATATGACTTAGCCAAGAGCAACGTCCAGACATTCGAAATAACGGCA…
IM-C4_82.5	CL716Contig2	ATTGGGTACGGTAGGTCCGTTTTATTTATTGTATAGGATGTATACTCATCTGCATTGCTGTTGTGATTGTTGGCTTCTCGGCTGACATTGGAGCTGCTCTGGGTGATAGCAAGGAAGAGTGCAGTCTCTACCATGGTCCTCGCTGGCACGCTGCAATTGTGTATGTCCTTGGATTCTGGCTTCTTGACTTCNCCAACAATACTGCGCAAGGTCCAGCTCGTGCTCTGATGGCTGATTTGTCAGGCAAGTATGGACCCAGTGCTGCAAATTCAATCTTCTGTTCTTGGATGGCGCTAGGAAATATCCTAGGGTACTCCTCTGGTTCCACCGATAAGTGGCACAAGTGGTTTCCCTTCCTTCGGACAAGGCTTGTGTGAAGCTTGCGCAAATCTGAAGGCG…
IM-C3_41	CL738Contig2	TCAACGCAGAGTACATGGGGTACTTCCACAAGCATCAAGCTAGCCAGCCAGCGACCTCTACCACCATTACCACCACCTTCGAGCTAAGCTACCTCATCGAGCACCGCCCGTACGTGCTGTTTGTCGCTCCGGCACCATGAGCTCCTCCGGCTCGCGCGGCGTGAGGCGGGAGTATGGCAGGACGTACGTGGTGAGGCCCAAGGGCAGGCACCTGGCCACCATTGTGTGGCTCCATGGCCTCGGCGACAATGGCGCCAGCTGGTCCCAGCTCCTGGATAATCTCCCACTGCCGAATATCAAATGGATTTGCCCTACTGCGCCAACACGGCCTGTCGCGGCTTTCGGTGGATTCCCCTGCACCGCATGGTTCGATGTGGAGGACACTTCGGTGGATGGCCG…
IM-C6_65/60	CL744Contig3	ATTGGGCACCGTTGAGTGGGTTCGCTACATCACGAGGGCTGGATCATACGAGATAAGGTGTTAGTGACCAACAAAATGTCATGGGCTCCTTATTTCATGGATTCCTGGAGGTCCTTTTTTACGGCATCATGCATGATTGGAAAGCATGCAAATTACATATGACCCAAGTTCTCTGTAAGTTTGTAATTCAGCAAAGGGCAGATCATAGCAGACAGTTTCYCTATGTTCTTTATTTTATCTTAACATGGGATATGTATTCTTCCCCCGTATCCTGTTTGTGTGGTAGGGCATATTGTTATTGTATATTTGGTGGTAGCGTTCATTCTCGTTGATCAATACACCATGTTGTCAGTTTGCGCTGATTTCTTCGTAGATGGATGTCAAATCGCTTGYAAAACG…
IM-C3_66	CL748Contig1	CAGAGGCACTAGAAGTTACTGTGTGCCGTGATGGAAAGGAATACCGGCAAAGCTATTCTCGTGGAAAACCACTGACATCGCTAAGTAGTACCAGACTGCCTGATGAATCAAGTTCTCGTCAGGGCTCATGCATCAGGTTTTGGCCTGACAAAGAAATATTTACCACAACAATTGAATTTGACTTCAATACAATCTCTAGTCGCATCCGGGAACTTGCATTCTTAAATCCTGAGCTAAGGATAACATTGACAAAGGAAGAAGATGATGCACAGGTTCAACACAATGAATACTGCTATGCTGGTGGCCTGGTTGAATATGTTGCCTGGTTGAACACTGACAAGAAACCCCTTCATGATCCAATAGCATTCAGGAAGGAGTTGGATGGTATAATTGTTGATG…
IM-C6_65/60	CL763Contig1	TATTTGGGTATTACTAGGTCTTGTCTTGTCATGACAGGCTGCTGCGGACGGCACAAGACAGGTGGGATAGCTCAAGCAGAAAATATAGACTGCAAGTACCCCGTKCCCTCGCTCCGTCTTTCCCAGTTCACCAACCACAAATAATCTTCTTCTTGACACTGCGCGGTTGTGTTTAATACTGAAGACACAGCTTCCTCCGGTGTTGGCCTGAAGCTTTTGGGAGCAAGGAAAGTCCGATCGCCATGGCGGCAGGGAAGGTGTACTCGTTCGAGGAGGTGCGGCCGCACGCTGATCGGAAGGATTGCTGGCTCATCATCAACGGCAAGGTGTACGACGTGACGGCGTTCATGGAGGAGCACCCCGGCGGCGACGAGGTCCTGCTGGCGTGCATCGGCAAGG…
IM-C7_46.5	CL825Contig1	ATGGGATTTCCTCTCGTTTTATCGCCTCAAAGAAGAACCCATCATCACCCACTCATCTCCTTTCCTCCGCCATCGTCCCCGCGCCACCATGGCCACGGCGACACCGCAGAAATGCTGCCTTCCCGCCCCCTCGCGGCCTCCTCCCATCTCCGCTCCCCTCCGCCTTCGCTACCTCACCATAGGAGCCTCCTCCTTCCACTTTCGGGGGCGCCGCACGGCAACGGCAAGGAGAGGAAGAACTGCCTTTGTCTTGTCCCCAAGGTGTACGTTGGAGACGGCTGGCCCAGCCTTTGATCCTCTGGGGCTCTACAAGGAGGACTCTTCCAGCTCTGATTATCAGTCTCCCTTGTCAACATTCTTCGGCATCCTGTCTCCCGTGTTCGGGAGCTCCAGTGGCTC…
IM-C4_10/46.5	CL837Contig4	AACTTCTATCGGAATGCTGTATTTGTNCTAATGCTCTTCTGGTATATCTTGCACACTGCATATTCTGCAACTCTTGCGCTAACAGATTGGAGTAGTGTTTTCTATTCCCTTATCTACACATCAGTTCCCACAGTAGTGGTTGGTATTCTGGACAAGGACTTGAGTCATAATACCCTTCTTTATTATCCGAGACTATATGAAGCAGGGCTTCGGAATGAGGCCTACAACATGACTCTCTTCTGGATCACAATGCTAGACACCTTGTGGCAAAGCCTTGTCCTTTTCTATGTTCCTTTCTTCACATACAGTATCAGTACAATGGACATATGGAGTATGGGAAGTTTATGGACAATTGCAGTGGTTATACTTGTCAATATTCATCTGGCCATGGACATTCAA…
IM-C4_82.5	CL842Contig2	ATGGGATTGTCTTCAGATATAGCATCCTCACCAATTCGTGGACCAGGGCGGGGGCCATGAACTCGCCACGCTGCCTCTTCGGATCCACCAGCGTCGGCGAGAAGGCGTACGTCGCCGGAGGCACTGACGCCTCCGGGAAGATATTGAGCTCCGCGGAGATGTATGACTCCGAGACGTATGTTTGGACGCCCCTCCCAAGCATGCACAGGGAGAGGAAGATGTGTTCAGGGGTCTTCATGGATGGCAAGTTCTATGTCATTGGCGGTGTTACCCATAACAACAAGGTGCTCACCTGCGGCGAGGAGTATGACTTGAAGCGCCAGTCCTGGAGGGTCATCGAGAACATGTCCGAGGGCCTCAACGGCGTCACAGGCGCTCCTCCGCTCATTGCCGTTGTCA…
IM-C4_10/46.5	CL850Contig1	ATTTGGGGGTTCAGGTTACAGGCCAGGCCCGCCGATGCCGGTGAGGGAGAAAGTTGGTGGGCATCACGGGCCACCGAGTGGGTTGAGGGATCATGAGCATGCCATGGACAAAAGAGCTCTTGATGAACTCGGGACAGAGAGGAAGGAGGGTGTGCTGCCAAAGTACGCACAGTCGGAAGCGGACACCAAGCGTGCTAAACAGCAATATGCGCAGAGGTCTCGTGTACGGAAGCTCCAGTATATTGCAGAGCTTGAGGGTAAAGTCCAATCATTACAGTCAGAAGGGATAGAAGTGTCTGCTGAAATGGAGTTTCTTAATCAACAAAATATAATGCTAGACTTGGAAAATAAAGCCTTGAAGCAAAGGTTGGAGAGTATAGCTCAGGAGCAAGTAATTAA…
IM-C4_72.5/74	CL859Contig2	AGGAGGAGGAGGAGGAGGAGGAGAGGAAGGGGAAGCAGGGGAAGAAGGGGAGGCGCTACGGCCTCGTCGAGTACCGGGCGCTGCCGGCCTACATGCGGGACAACGAGTACATCCTGCGCCACTACCGCTGCGAGTGGCCGCTCCCGCAGGTGCTCCTCTCCGCCTTCTCCATCCACAACGAGACACTCAACGTCTGGACGCACTTGATAGGATTCTTCATCTTCCTTGCTTTGACCATATACACTGCAACAAAAGTTCCAAGCGTCGATCTTCAGAGCCTGCAGCATTTACCGGAAATGCTGCGGAATACTGATCTTCATAAGATTCAGGCAGAGCTTGCGGCTTGCCTTCCTTCATTACCTAACTTTTCTGATTTACCAAAGAATGACGGATGACTTG…
IM-C2_23.5	CL872Contig1	ATGGGACTTCTGATCCTCTCCGACGACGAGATGGGCTCCATGGAGTTGTGCACCGCGCCGGAGAACGGCACCGCCGCGGCCACCACGGCGTGCAACGGCGGGGCCGCCCGCCCAACGGAGGGGTTGAGAGGAGGCTGAGATCCATGGCGGCGTCCGCATCGTGGGCGGCGCATCTGCCGCTGGAAGTGGGAACGCGCGTGATGTGCCGGTGGCGCGACCAGAAGCCCCACCCCGTCAAGGTCATCGAGCGCCGGAAGTCCTCCTCCTACTCCTCCCCTGCCGACTACGAGTACTACGTCCACTACACCGAGTTCAATAGGAGGCTGGATGAGTGGGTTAAACTTGAACAACTTGACCTTGATACTGTCGAGGCCGATGTTGATGAGAAGATCGATGACA…
IM-C4_10/46.5	CL875Contig2	ATGGGGGAGAAAAATAACTCCAACTCCCCTCCACTTCCTTCTCCGGTCGTCTACCAGAGTCTTCTGCCCCTCCTCCACCTCCGTTGCTACGCCAGCGGGTGGCCTGAGCTGTGCATGTCCGGCCAGCTTTTCGATTGTTTATTGGCACAATTTTCCATGGATTAGTAAGACCTGATGTTGCCATGTTTGTCTACTTTGTGAATCAGAATGATCACCCTTCCCTGTAACTGGAGTGGTATTGAATACCAGTCATGATGTTGGTCTCAAAGAAGGAAGGGATTCTCAGCACGCCTTTCCAATCAGGCCAGAAATCTGCTAGCCRTTTCTGTTTGTTTTCGAAAGTTCAATCTGCTAGTCCACCTCCAGGAAACACACCTGTTTATCTTAATGTGTATGATT…
IM-C4_10/46.5	CL882Contig1	ATTGGGGTATTTGTCTCAGCTCTCAGGGGTAGTGGAAACCGGTTCCCAGATACGGAAACGAGCAAAAGAGCCAAGGAGGCCCTTTTTTTACTGCTTTCATCACCACCAACCAAAAGAAGAGATTTTTTTGGAACCGATTCCCTAGATTCGGGAACAGAGAAGAGGAAGAATTAAATCAGACAGGAGTGGCACGCACACACGTCACCGCCTCGGGGAGCCCACATCGCCGCTGCTCCTCCGGCTTCCTCTTCTTCCTCAACTCCGCAGGAACAAGACGTAAATCATATAATTGTCTTAGGGCACTAGTCTGGTGGCCAACTTTACGATGGGAAGTACTGCTCCTTCATGCGATGCTTATCTATTTTTCCATGGTGAAACTCTACTTCCAAATGTTGTCCG…
IM-C5_40.5	CL935Contig12	CTAGTCTTCTTCTAGTTTTCTATTGGAGGACTACCGAGGAGCAGTTGGTGCGTTCCAGGAGGCGCTGAGACTTGACCCTGCGAGCAGTGAGGTCAAGAAGGCATTAAGTGAGGCCACGAGTAAGGCTGCTGCTCGCTCTTTTTAAGAGCAGAACCTTTGATGGAGCTGACATATAAGCAAGCGCCTTTGTCTCACATATCTGAGATCRCCCTTMTTTTCATCGGCTACTAATCTACTATATGGCCTGCTCGTATCGCAGTTGCTGCACTCACAAGAGAGCTACTTCCTATTGAACTATGCACCGGTGGTGAAGAAATACAAGTTGTTAGAGACATATACTAAAAGTATGTAGTTCATGAATATTTTCCTTGGAGTAGATGTTGACCTCCACTAATCGTC…
IM-C5_91/80.5	CL943Contig1	ATGGGGAGGTCTTCCTCCCCACCAAATCGCACCGAGGTCCGACGACTCGCGTGCTCTTCCGCCGCGGCGTCGCCGAAACCCTAGCCCGCCCGCCGGCGGGATTGGGGAGCGGGAGGCATGGGGAAGAAGAAGAAGCGGGCGGAGAAGGTGTTCTGCTACTACTGCGACCGCGAGTTCGACGACGAGAAGATCCTGGTGCAGCACCAGAAGGCCAAGCACTTCAAGTGCCACGTCTGCCACAAGAAGCTCTCCACCGCCGGCGGCATGGCCATCCACGTCCTGCAGGTCCACAAGGAGTCCGTAACAAAGGTTCCAAATGCAAAGCCCGAGAGGGATTCGACCGAGATTGAGATCTTCGGCATGCAGGGGATTCCTTCGAATATACTCGCTGCGCACTAC…
IM-C2_92.5	CL9Contig4	TATTGGAATGGGGAGGAAGAGGCCTCCGCTTCAGCTGGTCTAACGTTGTTCATGACATTTACATGTTTCACTGAGAGTGAASGAGACCRTATGCACTGCGTGAGTAACCAGAAATGGGGATGCAACTGAGGCCCTGGAAAGCGGCCACTCTCTTAGCTCTCTTCTTCGCCTTGCTGCTCTCGACTTCGTCGGCAGGGAGACATGGGAGCTTCATGGTGGATCAAGAATCTATAGGTCAGCAAGGAGAGGGCCGACCAGTAGCTAGCCAGGGGGAAGCCCTGGCAGAAGTGCATGCCCGGATGCTCAAAGAAGTCACGACCAGTGACTACGGCAGTTACGACCCAACCCCGTCCATGGAGAAGCCCCATTTCAAGCTCATACCCAACTAATCACAAGATA…
