# Supplementary material for: Integrating a newly developed BAC-based physical mapping resource for Lolium perenne with a genome-wide association study across a L. perenne European ecotype collection identifies genomic contexts associated with agriculturally important traits
Source: Ann Bot. 2019 Feb 2;123(6):977–92. doi: 10.1093/aob/mcy230 (PMC6589518; doi:10.1093/aob/mcy230)
Supplement: mcy230_suppl_Supplementary_Table_S2 [file mcy230_suppl_supplementary_table_s2.xlsx]

## Sheet: Supplementary Table S2
Supplementary Table S2. Geographical collection sites of L. perenne accessions used in the GWAS analysis. Details taken from Blackmore et al. (2015) doi: 10.1007/s00122-015-2556-3
Accession	Country	Longitude (°)	Latitude (°)	Altitude (MASL)	No. genotypes per accession
Ba10985	Austria	14.07	48.28	310	8
Ba12019	Bulgaria	24.78	42.85	525	8
Ba12020	Bulgaria	24.78	42.85	600	8
Ba12028	Bulgaria	26.18	42.9	490	8
Ba12039	Bulgaria	23.35	42.62	760	8
Ba12049	Bulgaria	22.48	42.22	1060	8
Ba10282	Switzerland	7.68	47.37	1120	8
Ba10284	Switzerland	8.85	47.44	720	8
Ba10286	Switzerland	8.93	47.28	1200	8
Ba10288	Switzerland	7.77	46.4	1840	8
Ba9101	Switzerland	7.38	46.18	2030	4
Ba9105	Switzerland	8.85	47.43	600	8
Ba11862	Czech_Republic	17.85	49.45	380	8
Ba11865	Czech_Republic	18.1	49.48	500	8
Ba11869	Czech_Republic	17.98	49.67	240	8
Ba11878	Czech_Republic	18.03	49.47	280	8
Ba10015	England	−1.26	51.75	57	8
Ba10292	England	0.76	50.96	0	8
Ba11141	England	−0.14	52.84	0	8
Ba11143	England	−0.67	52.77	120	8
Ba13209	England	−2.87	51.02	30	8
Ba13228	England	−2.33	54.77	550	8
Ba13240	England	−2.82	51.3	230	8
Ba13241	England	−2.77	51.28	100	8
Ba9960	England	−2.81	51.23	0	8
Ba13697	Spain	−0.18	42.66	1734	8
Ba13698	Spain	−0.17	42.62	1245	8
Ba13705	Spain	−0.30	42.72	1092	8
Ba13706	Spain	−0.42	42.8	1760	8
Ba13724	Spain	−0.61	42.33	1075	8
Ba13735	Spain	−0.02	42.57	1299	8
Ba13740	Spain	−0.53	42.68	982	8
Ba13858	Spain	−5.85	43.2	857	8
Ba13859	Spain	−5.91	43.17	1535	8
Ba13860	Spain	−5.90	43.17	1373	8
Ba13867	Spain	−5.89	43.16	895	8
Ba13874	Spain	−7.01	43.35	877	8
Ba13876	Spain	−6.22	42.58	1194	8
Ba13877	Spain	−7.00	42.73	1229	8
Ba13882	Spain	−6.17	42.85	1253	8
Ba13884	Spain	−6.40	42.97	1379	8
Ba13885	Spain	−5.87	43.38	374	8
Ba13892	Spain	−5.61	43.18	851	8
Ba9109	France	6.13	48.3	287	8
Ba11900	Greece	20.78	39.55	NA	8
Ba11311	Hungary	20.58	46.85	NA	8
Ba10127	Ireland	−8.75	53.29	100	8
Ba10148	Ireland	−8.29	51.79	50	8
Ba10153	Ireland	−9.68	51.41	2	8
Ba10162	Ireland	−9.44	51.68	NA	8
Ba10170	Ireland	−9.50	52.06	20	8
Ba10178	Ireland	−8.34	54.68	40	8
Ba13445	Italy	12.55	46.32	800	8
Ba13448	Italy	13.5	45.85	100	8
Ba13457	Italy	12.92	46.08	250	8
Ba13458	Italy	12.8	45.83	100	8
Ba13463	Italy	13.15	45.75	1	8
Ba13470	Italy	11.77	45.55	100	8
Ba8590	Italy	7.58	45.02	270	8
Ba8596	Italy	7.47	44.33	700	8
Ba8617	Italy	10.29	46.49	1846	8
Ba8622	Italy	7.04	45.14	300	8
Ba11902	Italy_Sardegna	9.37	40.22	1000	8
Ba9246	Netherlands	7.03	53.12	0	8
Ba10103	Norway	5.67	58.72	50	8
Ba10111	Norway	5.33	59.92	10	8
Ba10113	Norway	6.63	61.18	75	8
Ba11427	Poland	20.95	51.68	100	8
Ba11429	Poland	20.65	50.85	300	8
Ba11431	Poland	20.67	50.87	270	8
Ba11449	Poland	20.57	49.42	700	8
Ba11453	Poland	20.3	49.4	500	8
Ba13099	Portugal	−6.82	41.88	841	8
Ba13101	Portugal	−6.98	41.8	444	8
Ba13104	Portugal	−7.78	41.82	1133	8
Ba13132	Portugal	−9.15	39.37	28	8
Ba9971	Romania	26.33	47.45	350	8
Ba9984	Romania	21.82	46.98	100	8
Ba9990	Romania	25.8	45.85	600	8
Ba14025	Scotland	−7.52	57.6	15	8
Ba14026	Scotland	−8.56	57.81	10	8
Ba14053	Scotland	−6.03	57.22	5	8
Ba11887	Slovakia	19.42	48.82	650	8
Ba9123	Turkey	42.04	41.12	1210	8
Ba9151	Turkey	30.39	40.78	110	8
Ba10951	Wales	−3.63	52.61	180	8
Ba12142	Wales	−4.68	52.12	40	8
Ba14027	Wales	−4.05	52.51	0	8
Ba9791	Wales	−4.08	52.42	100	8
Ba9799	Wales	−3.78	51.9	100	8
